# Supplementary material for: Genetic variation and preliminary marker-trait associations for cane quality traits in a diverse world collection of sugarcane (Saccharum spp.) and wild relatives
Source: Front Plant Sci. 2025 Oct 30;16:1643469. doi: 10.3389/fpls.2025.1643469 (PMC12611886; doi:10.3389/fpls.2025.1643469)
Supplement: Supplementary Table 1 — The list of 397 sugarcane accessions, species, STURCTURE subpopulation and the mean of 4 cane quality traits. [file Table1.xlsx]

## Sheet: Table S1
Table S1: The list of 397 sugarcane accessions , species, STURCTURE subpopulation and the mean of 4 cane quality traits
ID	Species	country or institution	Subpopulation	Brix	Polarity	Moisture	Fiber
SAC140	barberi	India	SP2	1.83	22.39	75.93	16.5154
SAC142	barberi	India	SP2	12.37	34.68	71.67	16.623
SAC145	barberi	India	SP1	13.48	33.59	72.42	15.9618
SAC172	barberi	India	SP2	13.48	31.12	72.74	16.8619
SAC0581	barberi	India	SP2	14.34	45.52	70.74	18.2652
SAC0410	barberi	India	SP1	14.39	35.23	62.96	3.8249
SAC0580	barberi	US	SP1	15.61	47.43	38.78	17.7592
SAC0631	barberi	India	SP2	15.63	49.84	66.42	21.3965
SAC0417	barberi	India	SP2	15.66	62.39	66.56	22.6499
SAC272	barberi	India	SP2	15.96	39.5	68.59	19.1423
SAC0632	barberi	India	SP2	16.33	14.91	64.53	33.6485
SAC0514	barberi	Guyana	SP1	16.81	44.62	65.32	24.3329
SAC0389	barberi	India	SP1	17.39	36.33	37.98	18.5864
SAC187	barberi	India	SP2	17.69	52.74	67.84	19.5628
SAC186	barberi	India	SP2	17.82	46.15	7.29	18.3352
SAC0468	edule	Indonesia	SP3	8.09	31.07	69.36	20.6697
SAC0477	hybrid	Guam	SP1	8.06	38.83	73.31	16.3211
SAC0467	hybrid	Guyana	SP1	8.19	37.21	74.47	16.3644
SAC0517	hybrid	Guatemala	SP1	9.71	64.04	69.8	15.3807
SAC123	hybrid	Philippines	SP1	10.51	36.11	38	17.1696
SAC0416	hybrid	Fiji	SP3	11.63	24.12	69.95	17.5113
SAC0443	hybrid	India	SP1	12.59	32.19	74.79	15.8895
SAC150	hybrid	India	SP1	12.73	37.44	75.94	15.4437
SAC278	hybrid	Guatemala	SP1	12.74	36.43	74.46	16.8915
SAC0556	hybrid	Guatemala	SP1	13.19	37	75.4	15.6672
SAC0456	hybrid	Cuba	SP1	13.19	34.15	69.37	22.5833
SAC0547	hybrid	Unknown	SP1	13.26	40.74	74.97	14.198
SAC0639	hybrid	Myanmar	SP1	13.48	32.39	7.76	19.8648
SAC0605	hybrid	Taiwan	SP1	13.57	37.65	73.94	16.1554
SAC0655	hybrid	Taiwan	SP2	13.62	13.32	7.47	10.8148
SAC0536	hybrid	Unknown	SP1	13.73	38.89	8	16.853
SAC0637	hybrid	Barbados	SP1	13.78	4.85	73.4	15.8999
SAC181	hybrid	Mauritius	SP1	14.07	41.89	73.77	14.8464
SAC0406	hybrid	US	SP1	14.08	50.55	73.11	16.0069
SAC152	hybrid	South Africa	SP1	14.16	38.64	73.39	15.6657
SAC0658	hybrid	Unknown	SP1	14.34	35.55	73.59	16.2946
SAC0304	hybrid	Indonesia	SP1	14.36	39.79	73.58	16.2854
SAC0545	hybrid	Guatemala	SP1	14.68	45.04	73.36	14.9425
SAC136	hybrid	Dominican Republic	SP1	14.7	35.45	72.29	17.177
SAC182	hybrid	Fiji	SP3	14.73	45.77	63.33	26.2968
SAC0437	hybrid	US	SP1	14.79	49.5	74.28	14.6743
SAC151	hybrid	South Africa	SP1	14.85	50.89	39.57	18.6444
SAC0453	hybrid	Fiji	SP1	14.96	45.42	66.48	24.3528
SAC0582	hybrid	Barbados	SP1	15.02	27.16	37.83	24.3417
SAC0539	hybrid	Mauritius	SP1	15.04	40.27	73.1	16.309
SAC0431	hybrid	Indonesia	SP1	15.26	50.8	70.25	16.6708
SAC0439	hybrid	US	SP1	15.32	43.35	72.38	17.3326
SAC274	hybrid	India	SP1	15.39	30.56	41.07	16.4584
SAC112	hybrid	Guadeloupe	SP1	15.74	61.28	40.15	14.7209
SAC0568	hybrid	Unknown	SP1	15.75	5.19	72.48	16.3581
SAC0508	hybrid	US	SP1	15.78	56.27	73.25	14.7991
SAC0635	hybrid	South Africa	SP1	15.89	51.05	70.96	17.0976
SAC0591	hybrid	Unknown	SP1	15.94	54.4	71.98	15.4752
SAC0640	hybrid	Indonesia	SP1	16.16	48.56	40.7	16.2768
SAC156	hybrid	Taiwan	SP1	16.18	62.22	70.55	19.0435
SAC189	hybrid	India	SP1	16.23	23.13	72.31	15.6669
SAC159	hybrid	South Africa	SP1	16.25	48.26	69.64	19.3662
SAC0583	hybrid	India	SP1	16.28	50.34	41.15	14.5336
SAC0543	hybrid	Guatemala	SP1	16.38	50.17	72.75	15.5645
SAC0455	hybrid	South Africa	SP1	16.4	52.83	70.67	17.3147
SAC0428	hybrid	South Africa	SP1	16.41	27.07	73.06	14.5214
SAC0584	hybrid	India	SP1	16.45	57.47	66.77	2.38854
SAC0418	hybrid	Guatemala	SP1	16.52	65.64	72.06	15.2625
SAC0302	hybrid	India	SP1	16.53	65.77	40.07	14.914
SAC0438	hybrid	Guatemala	SP1	16.54	64.78	69.92	17.7358
SAC0633	hybrid	US	SP1	16.54	46.25	73.59	15.6154
SAC0319	hybrid	US	SP1	16.58	59.73	72.07	15.4574
SAC0459	hybrid	Puerto Rico	SP1	16.73	64.96	67.89	19.7142
SAC157	hybrid	US	SP1	16.73	58.18	71.62	15.8559
SAC0432	hybrid	US	SP1	16.86	59.82	70.9	15.9016
SAC0450	hybrid	US	SP1	16.87	58.05	41.52	14.9162
SAC0434	hybrid	US	SP1	16.9	57.73	71.57	16.1214
SAC0544	hybrid	Guatemala	SP1	16.93	56.31	70.98	15.0517
SAC137	hybrid	Taiwan	SP1	16.93	38.4	70.5	17.4854
SAC0445	hybrid	India	SP1	17	68.68	7.16	16.9816
SAC0440	hybrid	Zimbabwe	SP1	17.01	47.17	71.02	16.4596
SAC0542	hybrid	Guatemala	SP1	17.05	57.28	70.15	16.3819
SAC0540	hybrid	US	SP1	17.1	26.34	71.64	15.4463
SAC0636	hybrid	South Africa	SP1	17.15	51.56	38.46	16.9673
SAC0338	hybrid	South Africa	SP1	17.26	34.89	37.36	18.9466
SAC127	hybrid	Guatemala	SP1	17.68	62.4	39.44	15.7994
SAC155	hybrid	Taiwan	SP1	17.92	63.57	36.93	18.6405
SAC0337	hybrid	US	SP1	18.12	3.13	68.81	31.2558
SAC0457	hybrid	Indonesia	SP1	18.23	47.21	70.38	19.891
SAC0526	hybrid	Guatemala	SP1	18.59	37.26	68.4	17.3221
SAC124	hybrid	Guatemala	SP1	18.65	76.74	71.14	14.2214
SAC0546	hybrid	Guatemala	SP1	18.99	63.67	70.89	13.7411
SAC0634	hybrid	US	SP1	19.76	64.05	70.92	15.6346
SAC0452	hybrid	US	SP1	20.35	71.53	67.14	18.7604
SAC0593	hybrid	Guatemala	SP1	21.42	73.13	68.81	14.5177
SAC113	officinarum	Papua New Guinea	SP1	1.14	61.96	7.43	14.513
SAC0505	officinarum	Unknown	SP1	2.09	49.22	73.52	14.4691
SAC0355	officinarum	Malaysia	SP1	2.28	65.28	7.55	16.6658
SAC169	officinarum	Unknown	SP1	6.76	26.43	73.77	16.9062
SAC249	officinarum	India	SP1	7.24	22.48	40.24	18.8309
SAC0357	officinarum	Philippines	SP1	8.26	41.34	73.53	16.3184
SAC0333	officinarum	Papua New Guinea	SP2	8.87	34.77	74.62	18.785
SAC0349	officinarum	Papua New Guinea	SP1	10.15	71.31	37.8	16.8124
SAC0341	officinarum	Papua New Guinea	SP1	10.97	74.33	69.54	15.8065
SAC0372	officinarum	Thailand	SP1	11.18	73.66	67.13	18.2715
SAC0292	officinarum	Indonesia	SP1	11.47	22.85	73.52	17.3287
SAC0511	officinarum	US	SP3	11.73	23.8	76.45	15.6946
SAC100	officinarum	Unknown	SP1	12.12	31.41	75.31	15.6349
SAC101	officinarum	Mauritius	SP1	12.26	37.44	75.33	14.6743
SAC0458	officinarum	Barbados	SP1	12.32	37.12	7.59	21.4845
SAC0479	officinarum	Guadeloupe	SP1	12.33	35.57	75.07	15.0334
SAC117	officinarum	Unknown	SP3	12.44	36.9	71.43	10.0904
SAC0311	officinarum	Australia	SP1	12.6	55.4	69.44	22.1629
SAC0577	officinarum	US	SP2	12.62	34.54	72.67	16.1694
SAC0301	officinarum	Unknown	SP1	12.68	30.15	73.65	14.5072
SAC253	officinarum	Papua New Guinea	SP2	12.87	19.52	72.75	17.2596
SAC0421	officinarum	Guadeloupe	SP1	13.05	15.67	39.8	18.6291
SAC0494	officinarum	US	SP2	13.49	16.64	40.59	18.4025
SAC0422	officinarum	Barbados	SP1	13.71	43.69	40.33	17.3128
SAC0287	officinarum	US	SP3	13.82	39.24	40.54	17.8102
SAC0334	officinarum	Papua New Guinea	SP2	13.85	59.92	74.12	14.4856
SAC109	officinarum	Spain	SP1	13.86	42.18	69.76	18.736
SAC095	officinarum	Virgin Islands	SP1	14.04	40.1	74.31	15.2352
SAC0528	officinarum	Unknown	SP1	14.12	41.25	72.68	16.7887
SAC0296	officinarum	Unknown	SP1	14.33	44.97	39.33	16.1567
SAC0365	officinarum	Papua New Guinea	SP1	14.34	50.73	73.4	16.2065
SAC0364	officinarum	Papua New Guinea	SP1	14.52	50.45	73.19	15.4542
SAC259	officinarum	US	SP1	14.56	43.2	73.24	16.669
SAC269	officinarum	Unknown	SP1	14.59	49.21	75	13.4551
SAC0369	officinarum	US	SP1	14.61	31.25	73.56	15.5264
SAC0316	officinarum	Unknown	SP1	14.76	52.83	69.94	16.323
SAC0325	officinarum	Papua New Guinea	SP1	14.87	51.69	40.23	17.479
SAC096	officinarum	US	SP1	14.96	5.21	72.86	15.742
SAC111	officinarum	Unknown	SP3	14.99	38.42	69.82	16.7876
SAC0294	officinarum	Unknown	SP1	15.04	51.42	74.32	14.244
SAC0423	officinarum	Guadeloupe	SP1	15.06	47.9	40.64	16.357
SAC0385	officinarum	Brazil	SP1	15.2	50.02	39.97	16.9054
SAC0318	officinarum	Indonesia	SP1	15.32	47.56	7.86	17.1397
SAC0305	officinarum	India	SP1	15.33	5.62	71.36	16.7613
SAC0373	officinarum	Malaysia	SP1	15.39	27.91	71.82	15.9871
SAC0317	officinarum	US	SP3	15.42	48.93	71.76	15.2597
SAC0401	officinarum	Malaysia	SP1	15.51	51.99	71.09	17.8876
SAC0306	officinarum	Unknown	SP1	15.54	45.5	70.72	17.434
SAC0307	officinarum	Australia	SP1	15.58	54.28	72.34	14.9071
SAC0470	officinarum	US	SP1	15.62	61.26	72.4	15.6123
SAC0360	officinarum	Malaysia	SP1	15.62	54.8	73.61	15.5353
SAC0313	officinarum	US	SP1	15.62	52.67	73.41	14.5679
SAC0288	officinarum	US	SP1	15.66	50.76	71.64	16.6538
SAC120	officinarum	Indonesia	SP2	15.79	53.82	39.47	18.9064
SAC0310	officinarum	US	SP1	15.84	48.32	73.29	14.8469
SAC0368	officinarum	India	SP1	15.9	59.39	76.29	13.5327
SAC110	officinarum	New Caledonia	SP1	15.94	61.96	7.43	17.192
SAC0492	officinarum	US	SP1	16.15	50.21	41.49	15.0547
SAC0299	officinarum	US	SP1	16.2	51.63	72.51	15.8176
SAC0323	officinarum	Papua New Guinea	SP3	16.23	46.29	69.48	17.2295
SAC0384	officinarum	US	SP1	16.28	45.31	67.2	21.524
SAC0362	officinarum	Papua New Guinea	SP1	16.3	54.11	7.63	17.2536
SAC0371	officinarum	Mauritius	SP1	16.34	56.88	70.87	17.0185
SAC0394	officinarum	Guadeloupe	SP1	16.39	55.12	70.87	17.5155
SAC0326	officinarum	Papua New Guinea	SP2	16.44	5.86	64.97	24.9941
SAC0623	officinarum	Barbados	SP1	16.45	54.92	73.39	14.3868
SAC0324	officinarum	Unknown	SP2	16.5	64.76	71.3	17.5659
SAC119	officinarum	Papua New Guinea	SP2	16.5	53.39	7.4	17.7465
SAC0289	officinarum	Papua New Guinea	SP1	16.5	52.6	71.67	15.9825
SAC0538	officinarum	Barbados	SP1	16.51	53.6	64.62	23.6955
SAC104	officinarum	Australia	SP1	16.57	48.69	69.76	18.1626
SAC0348	officinarum	US	SP1	16.61	58.27	37.97	18.0009
SAC0303	officinarum	Taiwan	SP1	16.68	58.17	40.9	14.7405
SAC0315	officinarum	US	SP1	16.72	55.94	72.61	15.2174
SAC0469	officinarum	US	SP1	16.88	60.49	7.62	17.1401
SAC0291	officinarum	US	SP1	17.15	60.23	72.33	15.0832
SAC0295	officinarum	Unknown	SP1	17.15	44.33	69.24	18.8658
SAC0361	officinarum	Guadeloupe	SP3	17.19	51.29	69.65	18.5583
SAC0366	officinarum	Malaysia	SP1	17.22	51.79	7.15	17.9989
SAC0342	officinarum	Barbados	SP1	17.24	46.52	68.95	19.7376
SAC116	officinarum	Papua New Guinea	SP1	17.28	66.35	71.86	14.8626
SAC0345	officinarum	Papua New Guinea	SP1	17.31	63.19	70.26	16.3724
SAC0308	officinarum	Australia	SP1	17.32	62.13	40.94	14.8425
SAC0359	officinarum	Spain	SP1	17.43	43.54	37.84	16.6756
SAC103	officinarum	Unknown	SP1	17.52	54.25	72.31	15.2972
SAC0354	officinarum	Malaysia	SP1	17.65	58.68	71.52	15.5887
SAC252	officinarum	Papua New Guinea	SP1	17.68	72.08	70.9	15.7367
SAC0314	officinarum	Philippines	SP1	17.68	59.6	71.4	15.5259
SAC0300	officinarum	US	SP1	17.87	68.71	72.24	14.7975
SAC0331	officinarum	Papua New Guinea	SP1	17.99	66.76	38.58	16.1295
SAC107	officinarum	US	SP1	18.1	62.2	71.7	15.1989
SAC0478	officinarum	Guadeloupe	SP1	18.13	64.23	71.6	14.7775
SAC0298	officinarum	US	SP1	18.24	65.6	69.87	16.275
SAC0367	officinarum	Malaysia	SP1	18.71	63.75	72.36	14.7864
SAC0356	officinarum	Philippines	SP1	18.74	61.33	7.76	15.6314
SAC0329	officinarum	Papua New Guinea	SP3	18.93	65.75	7.84	15.5295
SAC0293	officinarum	Australia	SP1	18.94	63.9	67.83	17.3354
SAC0309	officinarum	Australia	SP1	19.15	35.81	69.78	16.3879
SAC121	officinarum	Cuba	SP2	19.37	51.5	69.73	21.519
SAC0339	officinarum	Papua New Guinea	SP1	19.39	74.69	68.56	17.224
SAC0340	officinarum	Unknown	SP1	20.24	68.54	67.34	11.3321
SAC0454	officinarum	US	SP3	21.96	66.17	7.97	16.7523
SAC175	robustum	Barbados	SP1	1.13	16.45	74.64	17.1717
SAC199	robustum	Papua New Guinea	SP3	8.65	31.39	66.13	21.7691
SAC166	robustum	Indonesia	SP1	8.85	58.68	68.31	9.75199
SAC0602	robustum	Barbados	SP1	8.9	54.93	70.67	15.842
SAC0474	robustum	Barbados	SP1	11.33	31.82	73.56	18.527
SAC0414	robustum	Papua New Guinea	SP3	11.99	2.42	7.54	22.1486
SAC0424	robustum	Barbados	SP1	12.13	32.99	71.14	18.4736
SAC0449	robustum	US	SP1	12.76	32.39	71.18	20.4414
SAC0336	robustum	Unknown	SP3	12.98	44.35	66.87	26.2258
SAC173	robustum	US	SP3	13.14	23.2	66.92	23.5011
SAC139	robustum	Guadeloupe	SP3	13.21	30.72	66.2	24.6572
SAC115	robustum	Papua New Guinea	SP3	13.25	13.83	67.43	24.0212
SAC163	robustum	Barbados	SP1	13.65	43.81	69	23.1312
SAC0481	robustum	US	SP1	13.73	47.33	68.62	21.8996
SAC0460	robustum	Barbados	SP1	13.94	51.32	69.26	21.7139
SAC0427	robustum	Barbados	SP3	14.03	20.81	66.66	26.0725
SAC129	robustum	Barbados	SP3	14.2	43.26	66.52	23.677
SAC0436	robustum	US	SP3	14.31	33.69	33.62	25.6032
SAC0347	robustum	Barbados	SP3	14.33	59.17	62.58	28.5129
SAC0446	robustum	Barbados	SP3	14.65	52.8	62.2	3.554
SAC0444	robustum	Unknown	SP3	14.69	4.62	66.89	2.21792
SAC0429	robustum	Guadeloupe	SP3	14.72	56.18	58.5	33.5963
SAC200	robustum	Indonesia	SP1	14.72	42.37	71.89	18.3834
SAC0405	robustum	Guadeloupe	SP3	14.75	34.49	62.08	29.2079
SAC0430	robustum	Papua New Guinea	SP3	14.77	51.26	64.28	26.7753
SAC122	robustum	Barbados	SP3	14.86	57.32	7.52	17.9416
SAC0601	robustum	Barbados	SP1	14.87	5.43	69.79	17.9622
SAC0330	robustum	Papua New Guinea	SP3	14.94	45.92	65.21	25.3485
SAC0501	robustum	Barbados	SP3	14.95	32.14	64.37	25.1249
SAC0321	robustum	Barbados	SP1	15.02	50.79	68.29	11.3411
SAC0328	robustum	Barbados	SP3	15.23	44.86	66.06	24.2494
SAC0461	robustum	Guadeloupe	SP1	15.24	47.38	67.3	22.3321
SAC0327	robustum	Guadeloupe	SP3	15.45	6.88	64.48	25.7489
SAC0625	robustum	Guadeloupe	SP3	15.54	56.35	65.46	21.5319
SAC126	robustum	Guadeloupe	SP2	15.68	63.76	71.59	17.2186
SAC0480	robustum	Barbados	SP3	15.92	39.57	64.13	27.7165
SAC0490	robustum	Australia	SP1	16.02	59.66	70.39	17.7474
SAC0395	robustum	Barbados	SP1	16.16	54.76	67.61	19.9563
SAC0465	robustum	Guadeloupe	SP3	16.29	51.44	63.14	26.5676
SAC0322	robustum	Guadeloupe	SP3	16.32	59.44	62.39	27.6235
SAC0447	robustum	US	SP3	16.33	57.68	63.18	26.5682
SAC0320	robustum	Barbados	SP1	16.43	58.89	71.96	15.2756
SAC0391	robustum	Unknown	SP1	16.48	52.91	65.5	13.9808
SAC0392	robustum	Barbados	SP1	16.86	55.49	7.14	16.9362
SAC128	robustum	Papua New Guinea	SP1	17.35	59.69	39.68	17.1322
SAC0489	robustum	Indonesia	SP1	17.62	62.32	71.39	15.1636
SAC0344	robustum	Papua New Guinea	SP1	18.16	77.53	7.6	15.7954
SAC164	robustum	Papua New Guinea	SP1	18.48	73.85	69.58	16.583
SAC178	sinense	Tanzania	SP2	7.83	46.96	38.61	16.7794
SAC266	sinense	China	SP2	9.03	27.53	71.83	16.9822
SAC0534	sinense	South Africa	SP1	9.84	31.43	38.66	14.805
SAC270	sinense	China	SP1	12.99	38.68	73.11	16.967
SAC149	sinense	China	SP1	13.25	38.71	70.77	21.7269
SAC174	sinense	India	SP1	13.37	3.36	72.52	17.2393
SAC184	sinense	India	SP2	13.44	33.62	7.29	17.95
SAC171	sinense	China	SP2	13.56	17.31	72.19	17.4814
SAC0621	sinense	Japan	SP2	13.63	45.55	72.83	15.6638
SAC0622	sinense	Nepal	SP2	13.73	38.89	8	16.853
SAC262	sinense	China	SP1	14.29	41.89	74.9	14.5565
SAC0531	sinense	China	SP2	14.69	46.68	69.42	19.1458
SAC0533	sinense	China	SP1	14.73	39.15	71.2	18.49
SAC0646	sinense	China	SP2	14.74	43.63	73.49	15.7884
SAC0515	sinense	Indonesia	SP2	14.81	32.88	70.46	20.3929
SAC179	sinense	India	SP2	14.83	41.03	70.48	17.9969
SAC0620	sinense	Cuba	SP2	15.21	29.21	71.79	17.2166
SAC0519	sinense	South Africa	SP2	15.53	35.87	69.77	19.2472
SAC0513	sinense	Nepal	SP2	15.55	41.24	71.39	16.8051
SAC0472	sinense	US	SP2	15.79	64.52	68.29	2.93855
SAC0532	sinense	China	SP1	15.98	52.05	41.48	14.5422
SAC0615	sinense	India	SP2	16.16	54.76	67.61	19.9563
SAC0529	sinense	China	SP2	16.17	50.52	70.66	17.4366
SAC188	sinense	Costa Rica	SP1	16.28	45.31	67.2	21.524
SAC0613	sinense	China	SP2	16.77	53.15	67.55	2.35196
SAC0647	sinense	Costa Rica	SP1	17.42	56.78	67.07	22.2917
SAC0471	sinense	India	SP1	17.58	64.53	37.99	17.8062
SAC0512	sinense	India	SP1	17.6	52.36	67.91	19.623
SAC0651	sinense	India	SP2	19.39	58.35	66.16	2.92383
SAC0343	mislabeled	Barbados	SP1	17.36	65.42	62.28	28.2294
SAC0579	unknown	Brazil	SP1	1.36	22.75	74.76	15.6144
SAC0502	unknown	Unknown	SP1	1.71	28.86	74.08	16.9836
SAC097	unknown	Unknown	SP1	1.92	24.58	79.8	13.3388
SAC0475	unknown	Unknown	SP2	2.15	63.14	68.3	23.8876
SAC0380	unknown	Unknown	SP1	2.88	83.54	66.37	19.2669
SAC0411	unknown	Unknown	SP1	7.27	18.94	41.09	9.84804
SAC170	unknown	Unknown	SP2	7.62	13.68	58.9	42.0333
SAC0476	unknown	Unknown	SP1	7.66	17.94	71.04	30.6028
SAC134	unknown	Panama	SP3	7.84	30.54	71.07	18.4913
SAC0488	unknown	Unknown	SP1	8.42	60.26	70.02	16.7873
SAC0643	unknown	US	SP1	8.92	66.71	37.8	16.8289
SAC0403	unknown	Unknown	SP1	8.97	45.55	73.99	16.3118
SAC0571	unknown	Japan	SP1	9.02	58.04	68.54	17.2189
SAC0487	unknown	Unknown	SP1	9.9	71.49	69.62	15.7149
SAC0332	unknown	Unknown	SP1	11.15	24.98	57.54	39.796
SAC105	unknown	Unknown	SP1	11.55	19.6	72.77	17.7684
SAC0495	unknown	Brazil	SP2	11.56	24.15	74.31	15.9115
SAC0484	unknown	Unknown	SP1	11.91	19.9	71.25	2.38435
SAC0503	unknown	Unknown	SP3	12	26.31	72.52	19.1967
SAC0351	unknown	Unknown	SP1	12.37	39.46	40.17	18.8182
SAC0500	unknown	Unknown	SP1	12.4	34.67	68.86	21.7673
SAC143	unknown	Unknown	SP1	12.62	19.36	38.3	21.779
SAC0572	unknown	Bangladesh	SP1	12.63	28.92	71.39	18.1742
SAC0652	unknown	Unknown	SP2	12.65	21.98	71.36	18.4473
SAC0402	unknown	Unknown	SP1	12.79	40.34	74.5	16.4675
SAC148	unknown	Unknown	SP1	12.79	19.97	7.4	2.75845
SAC0654	unknown	Unknown	SP1	12.81	46.4	73.14	15.9277
SAC0448	unknown	Brazil	SP3	12.82	23.25	7.9	19.9946
SAC0537	unknown	Unknown	SP1	12.92	34.19	74.94	15.3622
SAC0590	unknown	US	SP1	12.93	73.37	68.36	15.4011
SAC0611	unknown	Unknown	SP1	13.27	65.85	71.37	16.3892
SAC0566	unknown	Unknown	SP1	13.28	37.41	72.57	17.2353
SAC0617	unknown	Unknown	SP2	13.48	33.59	72.42	15.9618
SAC0507	unknown	US	SP1	13.49	36.46	75.29	14.8384
SAC158	unknown	Unknown	SP3	13.55	30.16	70.53	20.4165
SAC180	unknown	Unknown	SP1	13.55	4.34	72.68	17.1585
SAC0504	unknown	Unknown	SP3	13.58	36.85	7.41	18.1487
SAC0551	unknown	US	SP1	13.79	36.79	66.62	24.2672
SAC0644	unknown	Unknown	SP3	13.86	38.41	64.57	24.7734
SAC0388	unknown	Panama	SP1	13.96	48.75	72	14.9187
SAC0569	unknown	US	SP1	13.98	39.24	67.94	21.6254
SAC0493	unknown	US	SP1	13.99	41.59	69.25	2.2627
SAC0404	unknown	Unknown	SP1	14.08	29.23	73.52	16.2424
SAC161	unknown	Unknown	SP1	14.14	41.23	68.56	12.2568
SAC0496	unknown	Unknown	SP2	14.2	41.82	73.31	15.6261
SAC144	unknown	Unknown	SP1	14.24	4.82	69.27	2.3571
SAC0567	unknown	Unknown	SP1	14.26	42.5	72.18	16.103
SAC0442	unknown	Unknown	SP3	14.26	25.16	67.79	23.6343
SAC165	unknown	Unknown	SP1	14.39	46.79	74.34	15.1544
SAC0482	unknown	Unknown	SP1	14.44	42.58	74.34	14.9048
SAC0413	unknown	US	SP3	14.52	46.64	68.78	20.8379
SAC162	unknown	Unknown	SP1	14.56	36.4	71.18	18.3557
SAC0497	unknown	US	SP1	14.63	46.5	68.27	2.97321
SAC0592	unknown	Unknown	SP1	14.68	45.91	71.14	17.7417
SAC135	unknown	Guatemala	SP1	14.85	41.3	73.82	15.8568
SAC0604	unknown	Unknown	SP1	14.87	41.98	72.94	16.894
SAC0586	unknown	Unknown	SP3	14.9	42.56	66.87	12.0294
SAC185	unknown	Pakistan	SP1	14.96	45.12	71.78	16.5573
SAC0573	unknown	Bangladesh	SP1	14.98	42.21	69.52	19.9939
SAC0397	unknown	Unknown	SP1	15.23	48.62	68.91	20.2863
SAC099	unknown	Unknown	SP1	15.24	50.07	73.93	15.4799
SAC0554	unknown	US	SP1	15.27	47.5	73.59	14.5884
SAC0563	unknown	Unknown	SP2	15.27	39.83	71.84	17.4372
SAC133	unknown	Unknown	SP3	15.28	52.76	62.15	29.9253
SAC0564	unknown	Unknown	SP2	15.34	45.75	71.34	16.5952
SAC141	unknown	Unknown	SP3	15.44	49.47	61.51	3.49822
SAC0645	unknown	Unknown	SP1	15.47	45.91	75.15	14.4554
SAC0565	unknown	Unknown	SP2	15.64	46.73	71.45	16.8332
SAC106	unknown	Mexico	SP1	15.67	54.81	72.45	15.2904
SAC0576	unknown	Bangladesh	SP1	15.71	43.53	67.77	20.3395
SAC0506	unknown	Unknown	SP1	15.8	49	72.54	14.8886
SAC0335	unknown	Unknown	SP1	15.88	53.94	74.73	14.5676
SAC0499	unknown	Unknown	SP1	15.88	42.14	7.55	17.5315
SAC0524	unknown	Unknown	SP1	15.98	53.21	41	14.8416
SAC0398	unknown	Unknown	SP1	15.99	57.35	70.43	17.0192
SAC0412	unknown	Unknown	SP1	16.06	51.57	68.1	19.6589
SAC0377	unknown	Unknown	SP1	16.14	35.62	69.42	16.8345
SAC0575	unknown	Unknown	SP2	16.19	46.82	73.2	14.194
SAC0641	unknown	Unknown	SP1	16.21	55.87	71.32	16.3744
SAC0552	unknown	US	SP1	16.22	53.69	73.37	14.6756
SAC198	unknown	Unknown	SP2	16.27	51.76	71.58	16.38
SAC0466	unknown	Guatemala	SP1	16.28	56.22	70	17.959
SAC0570	unknown	Bangladesh	SP1	16.33	58.38	68.47	17.534
SAC0435	unknown	US	SP2	16.33	52.19	71.4	8.93116
SAC0578	unknown	Mexico	SP1	16.34	53.71	71.75	16.2323
SAC0530	unknown	Unknown	SP1	16.36	38.72	68.93	2.5736
SAC0607	unknown	Unknown	SP1	16.44	29.82	39.66	15.8802
SAC0548	unknown	Brazil	SP3	16.45	54.92	73.39	14.3868
SAC0559	unknown	Unknown	SP1	16.51	52.32	40.07	15.9004
SAC0433	unknown	Unknown	SP1	16.55	6.92	72.93	13.8263
SAC0624	unknown	Unknown	SP3	16.58	52.64	61.68	26.1453
SAC0521	unknown	US	SP3	16.65	19.06	38.17	19.3201
SAC176	unknown	Unknown	SP1	16.67	47.82	71.57	16.5054
SAC132	unknown	Unknown	SP1	16.68	59.19	67.56	2.24546
SAC0399	unknown	Unknown	SP1	16.79	53.03	67.31	24.3133
SAC0525	unknown	Unknown	SP1	16.84	55.51	40.82	15.4967
SAC177	unknown	Unknown	SP1	16.92	56.12	69.22	17.3896
SAC0587	unknown	US	SP1	16.92	54.22	7.62	15.4637
SAC0606	unknown	Unknown	SP1	16.99	53.48	38.53	17.0335
SAC153	unknown	Bangladesh	SP1	17.05	52.13	69.47	19.0637
SAC0350	unknown	Unknown	SP1	17.12	64.69	72.68	13.8274
SAC0527	unknown	Taiwan	SP1	17.12	56.77	7.39	17.3944
SAC0523	unknown	US	SP1	17.12	56.13	70.62	15.7666
SAC0558	unknown	Unknown	SP1	17.36	55.79	64.85	22.3287
SAC0375	unknown	Unknown	SP1	17.38	61.96	72.25	14.2448
SAC0522	unknown	Unknown	SP1	17.54	5.42	67.2	2.29272
SAC0535	unknown	Unknown	SP1	17.6	61.85	71.23	15.1888
SAC0520	unknown	Unknown	SP1	17.63	56.62	7.4	15.724
SAC0473	unknown	Unknown	SP1	17.64	66.54	71.29	15.6486
SAC0557	unknown	Unknown	SP1	17.65	58.25	7.9	15.7292
SAC254	unknown	Unknown	SP1	17.65	55.26	72.63	15.1695
SAC0376	unknown	Unknown	SP1	17.66	65.39	68.17	18.3853
SAC0381	unknown	Unknown	SP1	17.69	66.37	64.72	21.4578
SAC0390	unknown	Unknown	SP1	17.7	69.53	72.14	15.4974
SAC0378	unknown	Unknown	SP2	18.6	67.64	69.33	19.1874
SAC0386	unknown	Unknown	SP3	18.63	66.51	71.92	13.9941
SAC0608	unknown	US	SP1	18.74	65.6	71.52	13.2676
SAC114	unknown	Unknown	SP1	18.8	67.62	65.34	19.6965
SAC0603	unknown	Unknown	SP1	19.14	61.09	38.25	15.7313
SAC154	unknown	Bangladesh	SP1	19.34	64.22	63.5	22.4764
SAC0562	unknown	Unknown	SP1	19.81	64.94	70.33	14.8682
SAC0597	unknown	Pakistan	SP1	19.91	65.52	37.14	16.4272
SAC0509	unknown	US	SP1	19.98	65.53	70.65	15.2452
SAC0574	unknown	US	SP1	20.33	70.87	68.49	16.7332
SAC286	unknown	Unknown	SP1	20.53	66.01	67.47	17.2952
SAC0589	unknown	Unknown	SP1	21.32	74.15	67.27	16.7875
SAC168	unknown	Unknown	SP1	21.96	66.17	7.97	16.7523

## Sheet: Table S2
Table S2:-The sequences of each marker of 357 SNPs used in this study
SNP	REF	ALT	FlankingSequence (150bp-{SNP}-150bp)
AX-171298781-390::Chr1B:5403803-5404104	T	C	TACACATGTACACCTGATAATTTTTGCAAAATCATGAAGTTAATATGTATCGCAGTGGCGCGGAGCTGGTGAAAATCTCACATAAGCGCCTACAACCGGTATTATGCCAACATACCCATAGTTCATAGAAGCAAGGATAAAATGCATAAT{T|C}TAGAAGATATCCCAATTCCATGCTTTATTATACAAGAAATTTGATAAAAATAAGGCTAGCAGGACCAGGATAAAAAGTAGCATTCATGTCATCTAGGTTGGAACTGAGACATAACCAGATACAGTATCTATGCAGTAGCTGGAACGCTGA
AX-171298781-835::Chr1D:6192124-6192425	T	C	ACACATGTACACCTGATAATTTTTGCAAAATCATGAAGTTAATATGTATCGCAGTGGCGCGGAGCTGGTGAAAATCTCACATAAGCGCCTAACAACCGGTATTATGCCAACATACCCATAGTTCATAGAAGCAAGGATAAAATGCATAAT{T|C}TAGAAGATATCCCAATTCCATGCTTTATTATACAAGAAATTTGATAAAAATAAGGCTAGCAGGACCAGGATAAAAAGTAGCATTCATGTCATCTAGGTTGGAACTGAGACATAACCAGATACAGTATCTATGCAGTAGCTGGAACGCTGA
AX-171300099-464::Chr1B:9084280-9084581	A	G	GTGAATATCAAAGCGCTATGCAAAACTTGAGGTCCCCATTGCCATTGGTCAGTGCAAGAGATGCTGCAATCCTGAGACACAGCAATTGTGCCAAACCACGCCCGAGTTTCAGCCTTTTCAGGTGATATATCGAAGGGCAGCCATCCACTT{A|G}CAACTCTTGCCGCCCTCCCTTTTATGCACTTTTTAGAGGCGTGGAATTGGCAAAAAAGACTGAACTTCCATTTGTACTTGTGTAGCGTAAGCTTGTACCAATAGGCGTGTACTAATTTGTATCATCATTCATCAATGGCAAGGCACTGTT
AX-171300099-921::Chr1D:9116159-9116460	T	C	AACAGTGCCTTGCCATTGATGAATGATGATACAAATTAGTACACGCCTATTGGTACAAGCTTACGCTACACAAGTACAAATGGAAGTTCAGTCTTTTTCGCCAGTTCCACGCCTCTAAAAAGTGCATAAAAGGGAGGGCGGCAAGAGTTG{T|C}AAGTGGATGGCTGCCCTTCGATATATCACCTGAAAAGGCTGAAACTCGGGCGTGGTTTGGCACAATTGCTGTGTCTCAGGATTGCAGCATCTCTTGCACTGACCAATGGCAATGGGGACCTCAAGTTTTGCATAGTGCTTTGATATTCAC
AX-171300099-465::Chr1B:9129390-9129691	T	C	AACAGTGCCTTGCCATTGATGAATGATGATACAAATTAGTACACGCCTATTGGTACAAGCTTACGCTACACAAGTACAAATGGAAGTTCAGTCTTTTTTGCCAATTCCACGCCTCTAAAAAGTGCATAAAAGGGAGGGCGGCAAGAGTTG{T|C}AAGTGGATGGCTGCCCTTCGATATATCACCTGAAAAGGCTGAAACTCGGGCGTGGTTTGGCACAATTGCTGTGTCTCAGGATTGCAGCATCTCTTGCACTGACCAATGGCAATGGGGACCTCAAGTTTTGCATAGCGCTTTGATATTCAC
AX-171366486-670::Chr1D:10275802-10276103	A	C	TTATTGCTACTCGTAGCGAGTGCAGAAAAAGGTGGAAATGCACTTGAATCATACACTCCATAGCTGATATTGTCGAATGTCAATTATCTCATGTAATTAATATGATTTATTCTACATGTCCCACTACTAAAAAATAAGAGGGTCAGATGC{A|C}TAACTAGAGAATGTCGATGAGACGCTGACAAAAGTATCTCCTAATAATTAAGTTTCTGCTGCAACTCCAAACAATAAATTGGAATATATTTAATCAAATATGAATCGTATATATAGGCAGATATTTTGGGTGCCATTCCACTATACGTTA
AX-171358091-736::Chr1D:12741285-12741586	C	T	ATTCCCCAACAAAAGAACCTTGCATCTTGATTACCTAACATAAATTTCTTTATTCCAAGAACAATTAGCGGTCAATTAAAACGGTGAGTGGATATGATTGAGTATACGGGGAATATCAAGTTGCTAATCTTGCTTTCTTTTCCTGCTAAT{C|T}CAAGATTAGCTGGCACTTTTGCATCTGATCTTACTTTTAGAAGAAATAAACATAGTGGATCTTTGCATAAATGAACCTAGTAATAAATGCAAGTACTTACTGTTTTTTTCTATTTGCATTTGCCAGATTTTTAACAAACACAAGTTGAAA
AX-171358091-301::Chr1B:12885462-12885763	G	A	TTAGCTGTTTTTTTCAGCCAGAACAGTGTTTTTCTCTCATAAAAAATCAGCCGGAACAGTGTTTCAGCTTGTTTTTCAGCATAAGCGAACGGGGCCTATGTTTATTTCTTCTAAAAGTAAGATCAGATGCAAAAGTGCCAGCTAATCTTG{G|A}ATTAGCAGGAAAAGAAAGCAAGATTAGCAACTTGATATTCCCCGTATACTCAATCATATCCACTCATCGTTTTAATTGACCGCTAATTGTTCTTGGAATAAAGAAATTTATGTTAGGCAATCAAGATGCAAGGTTCTTTTGTTGGGGAAT
AX-171358091-53::Chr1A:14600215-14600516	A	G	AGTGAGATTTGACACCGGTACTGCCTCCATGCCGGTTGTTGTTGTAGCCATGATGGTAGGAAGTGGTTGGTAGTTGCATTAAATGCTCTGACTTTTGTCTCAGTTGGTGAATGAAAGTAAGATCAGATGCAAAAGTGCCAGCTAATCTTG{A|G}ATTAGCAGGAAAAGAAAGCAAGATTAGCAACTTGATATTCCCCGTATACTCAATCATATCCACTCACCGTTTTAATTGACCGCTAATTGTTCTTGGAATAAAGAAATTTATGTTAGGCAATCAAGATGCAAGGTTCTTTTGTTGGGGAAT
AX-171294835-752::Chr1D:18434337-18434638	G	A	ACCTTGAGTTGACCGACATTCTCAGGGGACTGTGAAGATGATACCTGTCAATAATTAATACTCAGAAAAATGCAACAATCCAAGGACGCAAGACCTTTTGGAACTTCAGTTTAATTAAAAAGAGAAAAAGTGCAACCTTTTTACATGAGC{G|A}ATTATGTGTATATACTGTTAGCAAAAACAATCTCGAGAGCAAATCAGAGAGAACAATGGTACCATTCCAGTAGAACAATGAACTATATGAATAACATAACAGCCATTTTACCCGTTGATCAACCAAACTGAGCTCTATCAAATCGCTTTG
AX-171299524-765::Chr1D:21928217-21928518	G	A	AATCAATTGCCTAGCTCTGATACTAGACTTTTTGTAATCCTTCAGAAGGTAAACAATAAAAACAAACCAATTTGGGATAAAGATCAGGAAGTCGGCCCTAAGAAAAGCAATCATTTCATTTGTTCCATCACAAGCTCAGAAGCATACACA{G|A}GATCACATAAGCAGGAACTGACAATCAGGATTGGTACTACGCAGAAAACAATATGAACTACTTAAAATAAAGTATCACAATAGTACCAAAAAAACAATACAGTCTTCTCTGAGGAGAACTGAGAGTCGCTTGGCGCTGATATAGTTCTAG
AX-171243525-787::Chr1D:29355798-29356099	C	T	CCATGTCTGCACGGTGCGTGGGTGGCTTATGAATCATGTGACTGCGTCGTCCCTTCTGACTTGTGTGGTACCTGCCACGTGAACAAGCAGTGCTCCGTTGTGTATCATCTGGTTTGAACTAGTGATTTTCCGACAAACAAGGTACTACGA{C|T}GCAATGATGCATGTACTAGTTCGCTTAAAGAAAAAGGAAAAATGCATGTACCGAGTCTGTCACAGCTCACACGTGCTGCTTACCCCAAAGTACTACTGATGCAGATGCAGGCATGCCAAACCCTGAATGTGCATCACGTGATGACACTTT
AX-171243646-792::Chr1D:31056208-31056509	T	G	ATCACTACAATATTCTGGTGAGACTATATTTAAGTGGTCAAACACTATAGGGGTTACTATTTCCATATATTCTTCAATTCTTTTCTGTAATATGTGAAAAATTGTGTGAATAGACATTTTTCTCCTTATCTGTGTGCATCTTTGTGACCA{T|G}GGGATTAAGAGTAATAACGTTAGCACTGCCTCAAAAACAGTTGTTTTGCTTCTTATTATATGCAAAATCAGTAATTAGTTCTGCATCACACAAATGCGATCTATTTGTTGCACATGAGTAAATGAATTGAATTGCCTTGCTGGGATCAAC
AX-171268232-794::Chr1D:31162814-31163115	A	G	CTAAATCTATCAACTCAAAGAAATTTTCCAGAGCAGTCATAGTATTGTGCAGTTGCTGGGCTCAGGGTTGCCATGTTAACACGTAAATATACTTCTCACTGATAGACATTTGGCATTGATCGGTCATAGCTGTAGACAAAAGTGAACTGG{A|G}ATCTGTAAAACTTGTTTTCTTTTCAAGGCTGCGGAATTTTGTATTCATCCACTAACTCATCAATAGCTGGTGTAAACCGAATATATTTGTCTATTACCTCCATCACTTACAAGTTTCAGTTGCTGTCAATGTCTTACAATTTCACTATTG
AX-171293990-795::Chr1D:31249303-31249604	C	T	ATCTGATGGATTTGTTGGAAGAAGGCCCAATGTATTAAGCTGTAGAAGCAGTTATATCAGAACTTCAAATGCTTGGAGGAATACAAGATAATTCTGTATAACTAGACATGTAAAAGAGCTCACCTTCCATACACCCAAACCCATGGCAGC{C|T}AAATTGAGGGCAATAAAGAGCAACTTAGGAGCAATAGTATCCACCCTTGGGTCCTTAAATGGTTCAAAAACTGCAAAGAGAACAACTGTTTATAAGAAAAATACCCAATGCTGAAATCTGAATTGCTTAGAAACTAAGGATATCACTCGG
AX-171369890-339::Chr1B:31541767-31542068	G	C	ACAGATTCACAGTAGAATTTAGTGATTTATTGCACAGAAAGAAGCTATATCATGACAATCATCCAGCAAAGGTAATAACACATCAGTTTATAGTTTCATCACCACACAAAAGGAACGAATCCGGAAAGGGAAACGATGAGGAAGAAAAGG{G|C}CGCAGCACCTCGTCCATCACTGCACCTTCAACTCCATCACGCTCTTGGCCTTAGGGGCGTAGAGCGAGTAAACCAACGCTTGCCGCTTCGCAACCTCTAGCTGCTTCTTCCCCTCTGCGAACGCCGCCGCCGCGGCCGGCGCGTCGGCGA
AX-171334287-799::Chr1D:32627289-32627590	C	T	AAACACTAGGGAGCTGTTACTTGCCTTTCCACTTAAGATGTGGGTTACTTCCTTCTCAGTGATATGTGTGACTGCCATCCTAAATAAAAGTAACACTAGAACCACATTGCCTTTTTGAAAGTACCATCAGAAACTAGGTATACCAAACTT{C|T}GCTCCTGCCTGCCAACATTTCACTGAATTGCACATTGTGCTTTATTCACCTACCCCTGCCACCAAACATAATCAGTTTCACCCCCCTGCCTCAATCTTCAGGGCATGTTTGGTTTCAATCCAGACAGCTTTGCCTGGCTCTTCATGCAAT
AX-171360232-800::Chr1D:32749581-32749882	A	G	CAGGAATTGGAGATTGAGTTTTGGGAGGGCAAGACAGCCTTCTCCAGAGTAATTAATGCTAGGAACAAGGCTTTCATCCCACATGATCTGCTCATTTGGATACAGAGGAAGTGCGTTTACTGCATCTTTTTGGGATTGCCGCTTCTCAAA{A|G}AAAGCAACTAGGACTTCGATAAGAAAATCACGCCTTCCACTGCATGGATCTTTCGCTGAGATTAACTTAAGCTGCTTAAAAAGGACATATTAGCACCTCAAAAGCATGCATTCAGTTACACATGTAAAATATATCACTAATAAGCAATTA
AX-171360232-359::Chr1B:37441596-37441897	T	C	TAATTGCTTATTAGTGATATATTTTACATGTGTAACTGAATGCATGCTTTTGAGGTGCTAATATGTCCTTTTTAAGCAGCTTAAGTTAATCTCAGCGAAAGATCCATGCAGTGGAAGGCGTGATTTTCTTATCGAAGTCCTAGTTGCTTT{T|C}TTTGAGAAGCGGCAATCCCAAAAAGATGCAGTAAACGCACTTCCTCTGTATCCAAATGAGCAGATCATGTGGGACGAAAGCCTTGTTCCTAGCATTAATTACTCTGGAGAAGGCTGTCTTGCCCTCCCAAAACTCAATCTCCAATTCCTG
AX-171351484-542::Chr1C:39864213-39864514	T	C	CTGCTTTGATAGTACCAGGTGACGATCCAGCTTTCAATTCTTTGGACTTTGTTTTATGAAATGGCACCTGTACTACGATGGCAGCAACCTCCAAATGTGGATGAAGATCTTCTCGAGACCAAAGACAAGATGTCGATAGATCTGAGTCAG{T|C}CCTTGTAGTATTTTGTCTCTGCATCAGATCATTTCTGGTTTGTCCAGACATTGAATTATTGACAACATTGCAGAATGATGGTCGAATGGCATCTGTAAATTGAATTCTCTCAACAGCAGAACTCCGTCTTGCATGAGCAATGTCATACAG
AX-171250441-808::Chr1D:40925321-40925622	T	C	GTTACCTGCAGCTTCATGACGGGATAAAGAAGTCTGGAATAATGGGTTTCTACGATCCTTGTCCTGGAGACCCGAAGCTGTTACTTGTCGAGTACACGTTTCATGGTCGTAAATACAAGGTAGAGAATGCTGTAACATCGCCATACGTAC{T|C}GTCTTCTCGCAAATATTATTTTATGAGCAAATTTTCTTTACTGCTTGGTTTGTTGACAGGTCATGGTGGATGACTATGAGGCGCTGTTGATACCACAAGATATCCATCAATTTTGAACTGTTCCTGATGTAAAGCCGCATCAAAACGATT
AX-171351484-815::Chr1D:41723075-41723376	A	G	CTGTATGACATTGCTCATGCAAGACGGAGTTCTGCTGTTGAGAGAATTCAATTTACAGATGCCATTCGACCATCATTCTGCAATGTTGTCAATAATTCAATGTCTGGACAAACCAGAAATGATCTGATGCAGAGACAAAATACTACAAGG{A|G}CTGACTCAGATCTATCGACATCTTGTCTTTGGTCTCGAGAAGATCTTCATCCACATTTGGAGGTTGCTGCCATCGTAGTACAGGTGCCATTTCATAAAACAAAGTCCAAAGAATTGAAAGCTGGATCGTCACCTGGTACTATCAAAGCAG
AX-171327044-816::Chr1D:42587302-42587603	C	T	GACAGCATCTTTTGATGCTAGCACTATGTTTCCACCTCATCTGATATGTTTCTTAGCACTGTCATTCAATTGCTCCCAGAAATTGTTTGAGCTATCATTGTTGAGTGGATGTTGAAATAACATTTCCAGAGAAACAATTATATGATGCCC{C|T}ATTCTGGATCATCAATACTAAATATTTAACTAGGTAGTCCACAGCTTAGTTGTGTTCTTCATGCCATTTTTTTGTTAAAGACTATCATAGATGCTGTTAGTATCTTGTTCAGACTTCAGACTGATGTCCAAATCAAACTTATATGAACCT
AX-171370296-824::Chr1D:46775346-46775647	G	T	AGAAAGGAAATGAATAGCACCCTCTTCTAATTTTTGTAACACGGAGAAGCAAGCCCTCTGTTTTTGAGCCTGAACTGTTCTTGCCAGTGCTTGTGGAAGTCCTTGTTGATAGGCTCATAAAACGATGCTTGGATATAATAGTCATATTTT{G|T}CTGAGAGCCAGGGTTGTACTTGTATATGGAGTTAGCGTAGCATCATGTGTGGCACCAAGAGCCATGTTTTATTCTTTCTCATTACATTTAGCTTTTCTGTGTATATAGTTAAGAATCCTTGCTTAGCATTTTTTTTACCTTTTGTGTTTA
AX-171332712-826::Chr1D:51568645-51568946	C	T	ATGATGCTACTAGAAATATAATTGACTGGGCACGAAGGGAAATGGAGGATGACCCCCATGCTAACAACGAGGACATAGAAAGGTGCCTATTTCTTGAGTTCTTAATGTTCATGACATATGAGACTATGCATAACAGCAGATCCTCAAAGG{C|T}TACACATATGCCTACAGATAAAGGTTTTGATCCTGCTGGCAGAAGCATGATTAGAATTTTGGATACTGGTTGATAAATGAATTTTATAATCCTATAAAGTATTAGAAAACTTTTTGGTAGCCGATAGTGCCTCTGTGAGATACCATATCA
AX-171261078-827::Chr1D:51902569-51902870	A	C	TAGAAGTCTGGGCGTCAAGGATACCCAGGCAGAATGGTTTTTTCTTTATTAGGTATGCATCTGATGTTTGTGATAAAGGAGAAGATGGAGCATTACTGCAACGTGATTCTATATCAAGTGATCAAAATCATTAGTTTCACAGCCACTCTC{A|C}TTAAGAAATTTATAAATTTACCTCGATCATTCTCTGGTTCCATGACAAGCAAGATTTACAGTCATTATCACATCTTATTCTTCTGCTTGTTTATTCACTCAACATGTTTTAGAGCCATTTGTGATGTGTCACTATTCAGTTTGAGAACTC
AX-171295532-828::Chr1D:51926464-51926765	G	A	CATACCGAATTTGCAGGTGCTTTACCTTGACCACAACAAGTTCGTCGGGGAGCTGCCACAGAGCATCGGTAGGCTTATGAGTCTGGAACAATTGGTGGTGTCCAATAACGGGTTTACCGGCACTGTGCCAGATGCAATTGGGAAGTGTCA{G|A}TCATTGACAATGCTCTACTTGGATCGCAACAACTTCACCGGCTCAATTCCGGTGTTCGTCAGCAATTTTAGCAAGCTACAGAAGTTCTCTATGGCTCACAATAGCATTTCTGGAAGAATTCCACCTGAAATTGGGAAGTGCCAGGAGTTG
AX-171241733-858::Chr1D:69591045-69591346	C	A	TATTCTTTCCAAAGGATTTGGACATATGATTCATCAACACCATCATCTAGAAATGCTACTATATACTGTGGGTCTGAAGTCAGTGCACTTTCTTGGGAATGCAGATCTGACAGATTGGTATGTCTATATTGGATTGTATGGCACTAGTAT{C|A}TTTCCATTACTCTAAATTTGGTTAAAGTAAACTTGTTTAAGACTTTTGTTTTTGTCACCCATTTCTCTTGACCATAGCTGCTCATAGGCACAGCTAATGGAGGAATTAAAGCTTGGAATGCTGATGCAAAGAGAGTTGTTTGTGACCTGA
AX-171301584-159::Chr1A:71450011-71450312	C	T	AGTTGCAGTACGTGGTTGTAATATAGTTTATAATCAATAAATACAAAGCATTCAATTTCATTTTCTGTGATAAACCTTTGGATGCAACTAAAATGTCACCAAACGAAAAGCAGAAAAGTAAATTAATGCATGACCCACAAAGCTTTTTAG{C|T}CTAGCAAGTTGGGGTCTGTTAAGAAAAACAAAGAAAATGAATCACCCAAAAAGACACCCATTAATTTAGTAGAGTTCTTGATTCTTGGTGCTAGCGAAGAGTCAAAGAAAACCAAAGCAGCAGTCTCAAAACTTCGCATTGATCCATTTG
AX-171305242-866::Chr1D:73093043-73093344	T	G	AATTTGAGAATTGATATGGTAATTGGACATAGGGTATGATATGAAAACAGATATCCTGCAGGGGAATAAGTAACCCTTTAATGCGGTTTCTTCTCTAAACTTACAAAGACATCTTTCCAGATCTTTAACTGTTTTTCCTGCACTTAGAAA{T|G}GTTTTCTTAAGCTTATTGCCCATCAGATGCTGCATGCGAGGCTAACTGTGATCACTTAAGTGGTCTGCAGATTTATAAGGCTGCAGTTATCTGAGTTACATGAAGGATATCATTTAGCTGCACTGCCCATGAGATGATAAACTCTTATTA
AX-171241733-590::Chr1C:73348688-73348989	G	T	TCAGGTCACAAACAACTCTCTTTGCATCAGCATTCCAAGCTTTAATTCCTCCATTAGCTGTGCCTATGAGCAGCTATGGTCAAGAGAAATGGGTGACAAAAACAAAAGTCTTAAACAAGTTTACTTTAACCAAATTTAGAGTAATGGAAA{G|T}ATACTAGTGCCATACAATCCAATATAGACATACCAATCTGTCAGATCTGCATTCCCAAGAAAGTGCACTGACTTCAGACCCACAGTATATAGTAGCATTTCTAGATGATGGTGTTGATGAATCATATGTCCAAATCCTTTGGAAAGAATA
AX-171263823-871::Chr1D:74020247-74020548	A	G	TGAGACTACTGAGGCTGCATCAATCCATTGTTGTCCAGTTTCTAATTTTTCAGCTTATGTCAGTCCAGAAGCAGCTGCACAGTCAGCTACTACCACCACCTGGGGGTCAGGGGTCACTTCAGTTGCTTTTGATCCGACTCGTGGAGGATC{A|G}GTCATTACAGTTGTAATAGTTGAAGGTGAGAATACAACTCCATTCAGGAGATGACCTAGTTCTGGTGCGATATATTTTTGTGTCTCAAGTCACAGTAATAATCCGTTTTTTTCTGAAACATGACATGAATGTAATATCATTAGTGTTCTA
AX-171258465-881::Chr1D:79942244-79942545	G	A	AGAGTTCAAGGCAACCACAGACGTTATGGTAACATAGCAACATTTCGTCTTGGTTCATTCACTACAGCATCCACTCATCGAGGCAATAGAGACTTGTAACTACAGGAAAGTCCTGCTGCACCACATATCCTTTCCATGCCAAGTAGATCA{G|A}CATCTTCAGTCTCCACCAACCTGGCGTTTCCAGGAGTCCTCCACAATGAGCTCATCTACTCCCCAGTCTTCATAGCTGTTTCAAAACAAAGTAATTAACAAGGAAAATATAGTAAAATTGTTCCAAAAAAAAAAGTGAGGGCTTTTCGTT
AX-171325620-178::Chr1A:80705703-80706004	A	T	ATTAATATATTAGACAAACCCAAATCCTATTTTCTAGAGTTCGCCAGATTGGGCACCTCCAACCAAATCTGGACACCGACACCCTCACTCGCACTGGCACTTGTGTCCAGGTAACACTGGTCAAGAGCATCAATAACAAAAAGAAGTCAT{A|T}GCTTCATGATATTCTATTGCTAAATTTCAAGTTCATACTAGATACTGGAAAGTACCTTAGCATACCTAAACAAAAACATTAGCTAGAAAGTATATAACTCAAGGGAATACACTGATGGCCATAATCCTCCTAGTCCACATTATATGTTAA
AX-171309075-185::Chr1A:84500548-84500849	T	C	TTAGTTTCTGCACATGTTGCTTGAGCAAACCACTGACATTCATATACAGAGGATCACCATCCCTGAGATAAGAAACCATCCTTGGTTCTTGAAGAACCTCCCAGCTGACCTAATGGATGACAGCACAATGAGCAAGCAGTATGAGGAGCC{T|C}GAACAACCGATGCAGAGCATGGATGAGATCATGCAGATCCTGGCCGAGGCGACCATTCCAGCAGCTGGTTCCCGTGGGCTCAACCAGTTCCTGAACGACGGCCTTGACCTCGACGATGACATGGAGGACCTAGACTCAGATGCCGATCTT
AX-171315983-891::Chr1D:85318773-85319074	A	G	TAAGAAGGATAAAAGGGACAAACATGCAAATCCTGACAAGATGCCACACAGGTGCCCCAGCAATGAAACATTGCTTGCGAGAAACTGAAACAGCACCAGCAAAATCCACGCGTACCTGACATTGTACACATTTAAGTTAGTTTAGATAAG{A|G}TGTGGGTCTCCAATACTATCTAGTAACCAGAAGTGAATAACATCAACACATGCAAAAAAAAATGAGTACCATTTTGCAGGAACATTGAAGANNNNNNNNNNNNNNNNNNNNNNNNNNNNNNNNNNNNNNNNNNNNNNNNNNNNNNNNNNN
AX-171243115-892::Chr1D:85629654-85629955	A	G	GAAGCATCATTTGTTTGGTTGTTTGAGACATTTCTCTTAGCAATGACTGGACAGCAGCCTACCTCTATTACCATGGAGCATGATAATGCTTTAAAGTCAGCTGCTTTGAAAGTATTTCCTCTAACTAGGCTCCAGTTTTGTAAGTGGCAC{A|G}TCATGAACGAAGCACAGGATAAGCTGTCATATCTCCTAGATGCATTCCCATCCTTCCATGAGGACTTTATCAATTGCATCAACATGTCTGACACAATCAATGAGTTCGAAGCAAATTGGAAGGCATTAATTTCTAAGGTCAGCTCTCAAA
AX-171287687-893::Chr1D:86373932-86374233	G	A	GGCTTCAGCGTTTGTCTGTGTGCCACCGCCGCCGGGTCATCCGGTCATGCTGAACACCTCCCTGTCAAAGGTGTCAGACTTTCTTTCAGTTCAAGAATTGCATCCTGTGGAGTTGGCTGCTAGGCTGAAGCAATGGTCTAGCAGTTCGTT{G|A}GACTTTGTCACGTCCTACTGGGAGGCTATTGCATCTTACCAAGATCGAGACGTCTTTGGTCCGCACTTAGCTGCCAATTTGAGTGCTGCTGCTGCAGATGTAGATGCAGATTATGCTGTTGGTTTCTACTTCAGTGCTGCTCAGACAAGC
AX-171295519-898::Chr1D:87194211-87194512	T	C	TTGTCATCACCCTGGTAAGAATTTGGTGTCAGTAAATCTTGCTTTGCAGACCAGTATGGATAGGAAGGCGCCAAGATATGTGTATTGAGGCTCAGAGACAGCCCTTGGCCTGGTGCTGATGGAACACTTGAGTTGTGGTTGTTTAACATG{T|C}CAAACTCGAGCTGTGCAGTGCTATGGGCATCATTGTGGATGAGATCACTGCCACTGCTGTGTGCACCATCCATCAAATGCATCAACATCTCATTTCTCATATCTTTCAAAGGACCAAAAGAGCGCTGCTCTGTGAGCGAAGTGCCCATGT
AX-171287687-621::Chr1C:87620882-87621183	G	A	GGCTTCAGCGTTTGTCTGTGTGCCACCGCCGCCGGGTCATCCGGTCATGCTGAACACCTCCCTGTCAAAGGTGTCAGACTTTCTTTCAGTTCAAGAATTGCATCCTGTGGAGTTGGCTGCTAGGCTGAAGCAATGGTCTAGCAGTTCGTT{G|A}GACTTTGTCACGTCCTACTGGGAGGCTATTGCATCTTACCAAGATCGAGACGTCTTTGGTCCGCACTTAGCTGCCAATTTGAGTGCTGCTGCTGCAGATGTAGATGCAGATTATGCTGTTGGTTTCTACTTCAGTGCTGCTCAGACAAGC
AX-171243115-459::Chr1B:88400095-88400396	T	C	TTTGAGAGCCGACCTTAGAAATTAATGCCTTCCAATTTGCTTCGAACTCATTGATTGTGTCAGACATGTTGATGCAATTGATAAAGTCCTCATGGAAGGATGGGAATGCATCTAGGAGATATGACAGCTTATCCTGTGCTTCGTTCATGA{T|C}GTGCCACTTACAAAACTGGAGCCTAGTTAGAGGAAATACTTTCAAAGCAGCTGACTTTAAAGCATTATCATGCTCCATGGTAATAGAGGTAGGCTGCTGTCCAGACATTGCTAAGAGAAATGTCTCAAACAACCAAACAAATGATGCTTC
AX-171255371-906::Chr1D:89141146-89141447	G	A	CCGAGACGTTTATTGGAACCTATGTAAACATATCTGACCATCCATCCTTGACAACTGAGCAGGCATGACGCCTTACATCAACATTTACCACTACGATCTTCCTCTTGCGCTTGAGAAGAAATATGGAGGGTGGTTAAGCGCTAAGATGGC{G|A}TAAGTCAGTGTAACAATTAATTGGTGTTTATATCTGGTCATATTATGGACGTGTTTCGAATTTCTGTGTTTTCCCAAAGAAGAATACACAACATAGAAGCACTATAGAAATTATATGTTAGCCTATAAATGTGTCATGCTATAGCTCTAA
AX-171333433-909::Chr1D:89430929-89431230	C	T	TGCTTCTATCTTCTTTGCATTTGGCGCGGTCCCTTGTCGTCTTAGAACAATGCCATCATCGCGATCGCTGTAGTACTTCCATGGAGGTGGCTAGAGATTAGCTACTCCAGGATGTTTGTTAAGTCTTCACAAAAGCTTTTTTTAGAGGCT{C|T}TTCATCTGCGGAAACCTGTTCGGTACTGAGTAGTTACTACTTAAATACTGTCATGTAATTATCTGTAAACCATCCAAAGCACATGTCAAGGTAGTTTGATCACAAGTTCGTGAGTTGTGCTTCTTTAAGGATAAATCATACCCCTCAAGC
AX-171359344-916::Chr1D:90226922-90227223	C	A	GAGGAGCGTGCTATATTGTATGGGAAAATAAATCAACACCTTAGAGCGCTCTCTCTCTATGTTCACAAGGTATTGTTGCTTTTGTGTGCCTTGATCCATTGTCATTGTTGAGTTCTGGTTAAATATTATTTTTTAGGTTACCAAAAATAT{C|A}TTTTGTACCACTGCAGCTCCAGATGCCAGAGCGAGCAGTTGCATATTGTGACCGTGTTTACGAGGAAAGAGAACAACAACCATCCAAGTCAAATATCTATTTTAATCTTCTACAAATTTATCTGAACCCAAGAAAAGCTGAAAAGGAATT
AX-171255371-629::Chr1C:91296107-91296408	C	T	TTAGAGCTATAGCATGACACATTTATAGGCTAACATATAATTTCTAGAGTGCTTCTATGTTGTGTATTCTTCTTTGGGAAAACACAGAAATTCGAAACACGTCCATAATATGACCAGATATAAACACCAATTAATTGTTACACTGACTTA{C|T}GCCATCTTAGCGCTTAACCACCCTCCATATTTCTTCTCAAGCGCAAGAGGAAGATCGTAGTGGTAAAGGTTGATGTAAGGTGTCATGCTTGCTCAGTTGTCAAGGATGGATGGTCAGATATGTTTACATAGGTTCCAATAAACGTCTCGG
AX-171284173-925::Chr1D:92112998-92113299	T	C	GCAAGAGAATAAGTACAGCATACTACAATTCAGACCTCAAATCCAGTTAATAAAAGACAATCAGAAATCATAGCAACTGAAGATATCACAAAAGGAGCATTGGGTCTAGAAACTCTACAACAAGGGGGCACAAGCAAGCGATGTAAAATA{T|C}ACAGGTTGATTCACTAAGACCATATACTAGAAACAGGTGCCTCTGCCTGTTACCATATAATTACCGTTGCGCCATAAATCACTGCTAGGTGGGTGCAGACCACTATCATTTTTCGGAACCATGCAAGTAAAATGTGCTACTTGTCACTTC
AX-171305983-930::Chr1D:93082462-93082763	G	A	AGGGCTAACCCTAGAAGGGTAGCTATATAGGTTTCATACATGGGCCACATGGGCCTTAGGCACATGGGCCTAAACATATACTCCAACATCCAACACTTTCTCTTTATATCTCTCAGGTAAATATCCTTCCTTTGATTATATTAGTGTAAC{G|A}CCACCATATCTGGAGGTCAACTATAGCACACTACTCGCCCAACTTGCAAGGTCACCATTGGTTGGAAAAGATTGCTTCATCGTGAGTTCCTCATGCTACATAAACCAAACTACTTTTCCCCTTTGCACATTTCTGACTTCATCTATGTTA
AX-171305983-931::Chr1D:93314570-93314871	G	A	TCAGGTCTGTAATGAGTTAAACTGATAAAATTCGTATATTAAGTCATAGCAACGGGTGATTTGGATTCTTTAACTGATTGTTTTCTTCTCCAACACTTTCTCTTTATATCTCTCAGGTAAATATCCTTCCTTTGATTATATTAGTGTAAC{G|A}CCACCATATCTGGAGGTCAACTATAGCACACTACTCGCCCAACTTGCAAGGTCACCATTGGTTGGAAAAGATTGCTTCATCGTGAGTTCCTCATGCTACATAAACCAAACTACTTTTCCCCTTTGCACATTTCTGACTTCATCTATGTTA
AX-171300705-940::Chr1D:95822523-95822824	C	T	GGCAGCCCACACTTGGCGAGGCGATCAGCCATCCAACACCAATTATTGATGGCTAACCAAAGGAAGAATTTGCATTTGAGAGGGGCCCAGATTTTTCAAATCCTTTTCCAGGGACCAAATGTGACAGTCATACAGTTCTCTTTATCATTG{C|T}TCAGTGTTTGGTTTAAGAAGCTGCCAAATTTTGTCCTTCGCTTTAAGATTTCATAGGCTTTGAAAACATCAGTCTCGTCGACATATATGAAACACCATATTCAGGACCCTAACTTATCTAGAGCATAAAGATCTTTTCTGAAAGAGGGAA
AX-171285322-660::Chr1D:100898762-100899063	T	C	TTGAGAAACTGATAGTTTTGTTATTGTGATGCCTTTGTGATCTACATTTGTTTTCTTTTCATTCCTCCGGTTCAACTGTATATTCTGACCTCTTTCATTTATCTTGGGACAGCCTCCTGGGTAGAGTCATGAAGCTGAAAAATAGTGCAG{T|C}GGAGACTTTTAAGGAGAACAATATGATTTTCACTTCTGAAGGAAATTTCCACTCTAAAAAAATGCGAGAAGACTATGTTGCTAGTCCAAACCAAGTAGATGTTGTTCAGACAAGATGCAAATGGATAATTGGAGATGTAACGGAGGTCTT
AX-171288013-664::Chr1D:101972665-101972966	G	A	ACATTCACACCCAAGTTTCAGAAACTCTTATTGACCCAGGTACGTCTACCATCATTTTCACATAGTTTTTGGCAGCATTCAAAGGGAATTTCAGCAACCCCCGCCCAGGCGAACCACTGGAGTCGAGAAACCATAAACCAGTAACAAGAT{G|A}GGATTGTATGCACTGCTAAATTAGGATGAGGAAGATGGCGTGATGAACATCTGGATCTTCCTCTCAAGCTCGTCCTTCTTGGCCCCAACCACACGGCTTACCTCCTCCCCATCCTTGACTAGTACGAACGTTGGCATCGCCTCTACCTTC
AX-171276431-672::Chr1D:103665582-103665883	G	A	TCTGCTGACCATAAAAAAGTCGATGGCTGGGGGGGGGGGGGGGGGGGGGGGGGGGATTCTGGTGCTGAAACCAAGACATATATGCAATAACTATAATGGTTGTTGTGGAAAATTGAGAATGGATGATAGAAGAAGAGTATACACACTTAC{G|A}TTTCATCTGTACTCTCGGTAGGGCTTGAAGAATGGGACAGTTGAGTTTGATCTACCGAATCATTATGGTTATCACTTGGCTGGGTGTTCTCATGATTCTCTTGCGATCGATCAGAAATTTCCTGGTAGAATCAAACAATAAATTGTTATT
AX-171304499-683::Chr1D:106115272-106115573	G	A	AGTTGCAGCCCTGACAAAACTAGGGTTGTGTTTGAACATTCTTTTGAAATTTCCTATAAACTCATCCACCGGTTTTGTCAAACTTATTGTAGAGAACTCAAGCTTTGAGCATCGGTTGTTTGGTATTGATGCTCGTGGAAGGATAGTTGC{G|A}ATGCGACATGGGAGACGTGTTCCTAAACTTAACAGGCCTCCGGATCAGAGGAAAGCACTGCTGCGTGGGCTTACCACACAGCTGCTCAAGCATGGGAGGATAAAGACTACAAAGCCAAGGGCAAAGGCAATGAGGAAGTATGTTGAGAAG
AX-171256984-732::Chr1D:115387319-115387620	G	C	TAACAATCATATGCATGACTTGGATACTGTCAGCAGTAAAATATTCTGTGAAACAAAAACAATGCTTCTTGGTCCCATTGCTACACCAGAACTAAATGGACACTATGTGAATTTATTTTCGCACTTGGTGGTGGAATGTTCACTATGCTT{G|C}TTTACTGTTTCAGCTTCTCGGTCGTTCTCCCTACTGTCACCGTTCCGCAGCAAGCACAAGGTGATTGTGCTGTGAGCATGGATCAGCGGCAATTGGGAGGAGAGGAATGGCGGCGCAGTGCATCACAGCACAGCACAGTATATACTTTTG
AX-117911226-1754::Chr2D:7072106-7072407	A	G	CATATAAAACTTCTTGACGAGTGATATATCCTAGTGGAACAACAAGTGGGGCTAATTTTCAGATCTTTTCCCCCAAAGACATGATTTGCAAGAATGGAACCTGGGCGGAGATATGCTCACCTTGGCAACCAAAACATCCTTTGCCATCTT{A|G}CGGAATAAGTTTGCACCACCACTAGACCACCGGAATTGCTGCCGACAGTAGGCCTTGTAAGTGGACGGCAGTTCACTCTTGACCTGTGAATTGCATAGTCAAATGATCACATCAAATATATTTACTTTTGACAACACTGTTATATGTTAA
AX-117952257-1797::Chr2D:9770585-9770886	G	A	TCATCACCTATTATCTTCTGTAACACTTTCACTGTTCCATGTCCTGTACAAGGCTACAAGTGACAGTAGACATTTCAAAGCTTCCACCTAGACATTGAGAAAACAGAATAGATAACCACATCACAATACTGAAAAACTCCTGAAGATATA{G|A}TCACTGAGAGAATTCAAGCATTTCGCTCACCGAAAAATTTGCTGTTGTGATACTATATTCATACTTTCCAGCTCTTTTCGACCATACAATCAATATTGCCTGGGAACTTGTTAGCAATGTCAATGCAAGTGTAACAACGGACCTGAAAAA
AX-171250203-1625::Chr2D:12702568-12702869	A	T	TTTCTCTCTGTTCTGATCCATATATGAACAAGCAACCAAGAAACAGAAACCACGATGGAGAATGATCCAATAGTGATCCAGATCCAAAATTTGTTTGCTGCACATCCATGTATATGAGTTATAACCAATGAAAATTCTAGTCAGTAGTCA{A|T}TGCTGGATTTCGAGAAATCTTAATAAGAGGGTCACATGGTAGATTGATACCTAGCAAGTAAATTTTAATGGAAGCAGGCAAACATTTTCTATGCTTTCAAAATCATTTTGGTAGATTTAACACAATGTTGTAATGTAGTATGTGCACCCC
AX-171296946-1631::Chr2D:14488667-14488968	G	A	ATATTGTGCTAGAATTACATTCTTTTCTAAACAAAAGGGAGTATACAGTATAACTTAAATAAAGCCACCAAAATCACAATGACAGGCACACTTTGTCTAGTAATGGGAATCTATCGGTTCAATCAAGAAAAATATAGCATTGGCTTGGCC{G|A}TCAGCAGATTGCAGCTTAAAACAAACACAATGAACACAGATAAACACCAATCACACATCAGATGAGACCCAACGTCAAGTGAAGTAATATAATAGTGGAATAAGCAAATGTTTCATTACTGAAGGAATTCAGTATCAGAGGAGAAATCCA
AX-171268105-1643::Chr2D:16823892-16824193	A	G	CATTCTAGGTGCAGGATACTCGTTTTCTGTTGACATGTGGTCATTTGCGTGTATTGCTTTTGAGCTCGCAACAGGAGAAATGCTATTTACACCCAAGGAAGGCCATGGATACAGTGAAGATGAGGTATATATCGCATTCCTCATGAGCCT{A|G}GCTATTTTGTTCATCTTTGAGTTGGCTTCAATTACGCAGTGCATGCCCACAATCCCACTATAGACTTATCCAATTTAATGAAGTGAAAAGTAAGCACTGACATGGACACGTAGAAGTATGTCTAAACTCAGAAAATAACCATAGTCAACA
AX-117952257-1434::Chr2C:17557422-17557723	C	T	TTTTTCAGGTCCATTGTTACACTTGCATTGACATTGCTAACAAGTTCCCAGGCAATATTGATTGTATGGTCGAAAAGAGCTGGAAAGTATGAATATAGTATCACAACAGCAAATTTTTCGGTGAGCGAAATGCTTGAATTCTCTCAGTGA{C|T}TATATCTTCAGGAGTTTTTCAGTATTGTGATGTGGTTATGTATTCTGTTTTCTCAATGTCTAGGTGGAAGCTTCGAAATGTCTACTGTCACTTGTAGCCTTGTACAGGACATGGAACAATGAAGGTGTTACAGAAGATAATAGGTGATGA
AX-171237156-1655::Chr2D:20723435-20723736	G	A	CCAGAGGTGTAGCTTCAACAACTTTTGCCATGCCCGGAATGAAAAAGGTTTAGCCAGAGTATAGATAGAAGCCGTTGGATGTATATACAGTACTTGGCCAATCCAAAGAAGAGCACCTTAAAATTCCTCATTCATGCCTTTCCACAGCAG{G|A}TAATCTAATGATAGCCTTTTGCACCTCTGGATTGATACAGTTCCAATCTGATCTTTGCTTCTGGCAACAAGTTGTCTATTACTGGGTCTTGCATCATGTAAGCTTGCTTGGAAGCCCATTCGAGCACCGTGAGGATTTCTGCTTGTGCCA
AX-171297356-1660::Chr2D:22964875-22965176	C	T	CACACAATTAACACTGAAACATTAGATTAGAACAAGGTTTAATCTTAGACATTCATATCCTAGTCAAGTAGGGCCAGTATGCACACTTGATTTTAGTTTTATTTGCTTGCATAACACATCTCTTGCCAGTTTGCTTGCATGATATGTTGA{C|T}ATCTGTGTATTCTTTCTTGACTGCCTTGCTAAATCTGATCTGCACAGTTCCTTGGTAGTCTAGTGAGAGTTTCAGCATTACAGTAAAACAGTAGATAAAGTAGTCATCACTGTTAAAACACCACGTTGCTTACATGAGGCAATATTAGAT
AX-171363001-1457::Chr2C:24339826-24340127	C	T	CGCGACGTGCCAGGAGGTGGCCTTGCGGTGGTCGCCGGTCATGACGCGGAACGTCAGCGACTCGCCGGTGAGGTCGACCTCCGTCGTCCATAGCTGGCCCCAGCTGCGCTTCATCGGCGTCCACTTGACGCGCTTGTTGCCCTTCACCGA{C|T}AGCCCCACCACGTCCCCGGCGCCGCCCACGTTGGTCACCATCACCATGTTGTAGTGCGGGTTCCCCGTGATCGTGTACCGGATGCCGCCTTGCCTCACGCACGCCACCCTGCAGTTCGCAGTTGTCAGAGATGTGCATGTGTCAATTGGA
AX-171237156-1239::Chr2B:24543781-24544082	C	T	TGGCACAAGCAGAAATCCTCACGGTGCTCGAATGGGCTTCCAAGCAAGCTTACATGATGCAAGACCCAGTAATAGACAACTTGTTGCCAGAAGCAAAGATCAGATTGGAACTGTATCAATCCAGAGGTGCAAAAGGCTATCATTAGATTA{C|T}CTGCTGTGGAAAGGCATGAATGAGGAATTTTAAGGTGCTCTTCTTTGGATTGGCCAAGTACTGTATATACATCCAACGGCTTCTATCTATACTCTGGCTAAACCTTTTTCATTCCGGGCATGGCAAAAGTTGTTGAAGCTACACCTCTGG
AX-171322439-1678::Chr2D:28624550-28624851	T	A	GATGGAACGACACATGCGACAGCGAAGGGGTGCATATGGGAGAACCGGGATATCAGGAATTGATTTCAAAGGTGTATAGATAGCGGAAACAGGAATCACACAGTTCACAGTCTCCTGTTTTGTGCCTGGAATAACATTCCAGGGCATCCT{T|A}ATCCCATCTTGTACCTCTAGGTCAAGGAACTCAGACATCTTCGATGCAGCAGCCTTGTACAATAGTTGTAAGATTCACAAGTTGGACAAAGGAATCTGGCCTGCAAATATCAAATAGAGGATGCGAAAATTGGTCACCACGAATAAGAGA
AX-171278504-1685::Chr2D:30731598-30731899	C	A	AGCTACAAACTATAATTAAGAGCAAACCATGAACGCTAGAAGGGGTGATCAGGTTGCTTGCTCAATGGATCCATAATGGAAAGCTTGTGATAAAGCATAAGTTTGTTATGGCTCTTTCAGCCAAAACAAATTTATTAAATAGATAAATGA{C|A}AGATAACATGAGAAGCTAAGTTGTAACCCAACAATCACCTGATGCATTTCTGGCCACCGAGTAAACAGGTGAGGCCTCCATCATAGGCATCAGTTGACTAAAAAGGGGACCTATCTGCATAAAACAAATATAATATTAAGAGAGCGCAAC
AX-171236797-1686::Chr2D:31400001-31400302	A	G	TTTCCTATAGCATACGAATAAACATATCTGGTGTAGTTAACTTACAAAGCCAAAGCCTTCGGATTTGTAAATTGGTCCAACCATTGTGTAACCTTTGCAATGCTTTGCAAGAAATATCTTGATGTATGGAACTTCATGTATGACAGCAGC{A|G}ATACCACCATTTTTGCCCCCTTTAGAGAGTGCATCAGCAAAATCTTCTGAAGTTTTGTATGCCCTGATCTTTCTTCTGTCAAAGCCAAGTTCTTCTAATAGACCCCCCACATAAGAACCATTATGATACCCTACATATTCACCTTTTCTA
AX-171367921-1480::Chr2C:31431888-31432189	A	G	TCGAGATTCTAGACACATGCAGCCACTAGACGGAGCCCCAGAATCTTGTCCAATATGTGGCTCTGGATATTATAGTGGATAACACCTGCTTAAATATTGCACCTTTTGGTGTGTACTAATTCTTGCTGGTGGTTGCTAATGCCACAGCAT{A|G}CCTGAGCGTGATTATAACCACTTCCATTCACAGTGTTTGTCCAACTATCTTATATGCACAGCTGATGGAGGTAAAGATGTGTAATATTTAATGGAGTTGTGCCATCCTTAAGTTTGGTAATTGATATATTTCATTTTTCAACCACCCAGC
AX-171306715-1692::Chr2D:33691514-33691815	G	A	AACAAGGAATTTAATATTTTCTCTCTAGAGTCTAGACCTCTTGATCAAGATTGAACGCATACCTGGTAAAGCAAGTCACCATTGCTGACAGCGATGAAATCTGTGCTAACTGTAAATTCTAGGTCAAATCTGGGCATAACATGGTATAAA{G|A}AGAATTATTAACATGCAAAGGCAAATATTATACCAGGATTTACAAAAGCAGGAAAGAATAAATTTAACTTACGGACAGCGTTGTGTGGAACTATCAACACAAGGAAACCAACAGTGTGCCCGCCTTATCTGACTACTGCTATGCATGACA
AX-171334467-1693::Chr2D:33696883-33697184	C	G	CCATAACTAGACTCACCAAGGAGGACATGTTTATGCAAATTGTGGAGTTGCATAGGAGGGGACAAATCAGTTCAGATGCATCTATTTTGGCATCTGCGCTGAGTTACTGTGCTGATGGGAAAACTCTTACCGCAGGTGTACAGTTCCATG{C|G}TCTACTAGTGAAAGTAGGATATGTCTCATCTATCCCCATTGGCAGCTCGCTGATCAGTTTTTATTCAAGATGCAGCCAATTGGAAATTGCTCATCGGGTTTTCCAGAATATGACAGCAAAAAATACTGTGACATGGACAGCATTAATTTC
AX-171257790-1703::Chr2D:36202212-36202513	T	C	CTACATCGATGATGAATGGGAAAAGCAGCAAAAGGTCATCACATTCCGTGCTGTGGATTCCTCTTGCAATGCAAAGGAGCTGAGTGATATCATATCGGGAGCTGTTGAACATTGGGGCCTTGATGGCAAGGTTTTCTGCATCATATTGGA{T|C}GATGCATTCATTGATAATTCAGTGGCTTTGAGTGTCAAAGCCAACCTTCAGGAACGGAATCCACTTTCTGCAAACCAGAGCTTGTTTGTGGTACGTTATGCAACTCATTTAGTTGATCGGGTTATTCAGGTGGGGCTGGATGAACTTGAG
AX-171350571-1704::Chr2D:36532705-36533006	T	C	TCTTGGCTGCTTCCCTAGGATTAAGATAATCCATACTTCCAAGAAAGTCATGGGCCAGATTTACATACCTGTGATGAATTGGTTTCTAATGGTCATGTGCATCATCATCGTGGCCACTTTTAGGAGTACCAATGATATTGCCAACGCATA{T|C}GGTGAGTATTTTGATCTTCAAGGAACATACAACTTCATCTATACATAGGCTTCTTCAAGTGGTGTTTGATATATTAGCCCCCACAGGAACTGCCCATTACATTTACTATATTCCATTATAATCAGTTTATGGTTAGGCAGGCCTGTGTGG
AX-171322439-1490::Chr2C:37643350-37643651	A	T	CTCTTATTCGTGGTGACCAATTTTCGCATCCTCTAATTTGATATTTGCAGGCCAGATTCCTTTGTCCAACTTGTGAAGCTTACAACTATTGTACAAGGCTGCTGCATCGAAGATGTCTGAGTTCCTTGACCTAGAGGTACAAGATGGGAT{A|T}AGGATGCCCTGGAATGTTATTCCAGGCACAAAACAGGAGACTGTGAACTGTGTGATTCCTGTTTCCGCTATCTATACACCTTTGAAATCAATTCCTGATATCCCGGTTCTCCCATATGCACCCCTTCGCTGTCGCATGTGTCGTTCCATC
AX-171350439-1706::Chr2D:37789479-37789780	G	A	TGCAATCTCTCTGGAAGCTGAGAGTGAAGGTGTTCTCATTTCACTTGACAAGACAACTAAAGGATATGCAATCATTTTTTACCGGGGTAAAAACTACAGGCAACCCCAAATCATGAAGCCTAGGAATCTATTAACAAGGAGGCAAGCATT{G|A}GCACGCTCTATAGAGCTGCAAAGGCGGGAGGTAACTCCACTGTAAACTCTGGTCTTCCTTTTTCCTTTTCCGTAAGTTGTACTTACTTTTTCATCCACTGGATGGGTTTTCAGGCCTTAAAGCATCACATCTCGAGTCTGCAAAGCAAGA
AX-171261973-1708::Chr2D:39904764-39905065	A	G	ACTTTGTTGCATCACAATAACATGATAATGTATTCTTCATCAAAAGTTCTTATTTAAGTTTACTACCATGGTTGAAGCCTGTATAAAATGTTCCAAACAAGTGAATTGGGTCATAGCTAGTAGTTAACTTTATTTGTTATGTTTACTTGG{A|G}ACTTTTGATAGGTTTACAGACGGAAGAGGAATGCCACGAACCTCAGGTGTTAGCAGGCGATGGCCAGATTTATGGACATCAAGCATCGTCATCACACAGGGACATGGCTGCACATCTGCATGAAGCAACCGCTTCCAAGCGCAGTAATGA
AX-171236797-1502::Chr2C:40486126-40486427	T	C	TAGAAAAGGTGAATATGTAGGGTATCATAATGGTTCTTATGTGGGGGGTCTATTAGAAGAACTTGGCTTTGACAGAAGAAAGATCAGGGCATACAAAACTTCAGAAGATTTTGCTGATGCACTCTCTAAAGGGGGCAAAAATGGTGGTAT{T|C}GCTGCTGTCATACATGAAGTTCCATACATCAAGATATTTCTTGCAAAGCATTGCAAAGGTTACACAATGGTTGGACCAATTTACAAATCCGAAGGCTTTGGCTTTGTAAGTTAACTACACCAGATATGTTTATTCGTATGCTATAGGAAA
AX-171353578-1507::Chr2C:41754304-41754605	C	T	GACAGCGTATAATCAAGCTGCTATGATTTAACAGTGTGCGCACTGTACAAGATGTATTCATCATAGTTAACAAAGAAACAGAATGTGGCATGAAACCATGACATCTAGTAAGAAGAACAGCATGTCCCCATAATGAAATTCAAACTTTTA{C|T}GGTACACTCTACAGTATGCAAATCAGTACAATATGCGTCAGAAAAAGCACGAACGCTGTGAATTGATAAACTGCAGCATAATGAAACTCAAGGCAACCAAGAGATCATATTCAAGATGTCCAAACTGAAACAAACAGAGAATGGATTTTT
AX-171350439-1295::Chr2B:42377777-42378078	C	T	CCATCCAGTGGAGGAAAAAGTAAGTACAACTTAGTGAAAAGGAAAAAGGGAAGACCAGAGTTTACAGTGGAGTTCCTGCGTGTTCAAGAAAAAGAAAAAAAGACTTAATAGTGGAGTTACCTCCCGCCTTTGCAGCTCTATAGAGCGTGC{C|T}AATGCTTGCCTCCTTGTTAATAGATTCCTAGGCTTCATGATTTGGGGTCGCCTGTAGTTTTTACCCCGGTAAAAAATGATTGCATATCCTTTAGTTGTCTTGTCAAGTGAAATGAGAACACCTTCACTCTCAGCTTCCAGAGAGATTGCA
AX-171306715-1510::Chr2C:42570213-42570514	G	A	AACAAGGAATTTAATATTTTCTCTCTAGAGTCTAGACCTCTTGATCAAGATTGAACGCATACCTGGTAAAGCAAGTCACCATTGCTGACAGCGATGAAATCTGTGCTAACTGTAAATTCTAGGTCAAATCTGGGCATAACATGGTATAAA{G|A}AGAATTATTAACATGCAAAGGCAAATATTATACCAGGATTTACAAAAGCAGGAAAGAATAAATTTAACTTACGGACAGCGTTGTGTGGAACTATCAACACAAGGAAACCAACAGTGTGCCCGCCTTATCTGACTACTGCTATGCATGACA
AX-171257790-1515::Chr2C:43121496-43121797	A	G	CTCAAGTTCATCCAGCCCCACCTGAATAACCCGATCAACTAAATGAGTTGCGTAACGTACCACAAACAAGCTCTGGTTTGCAGAAAGTGGATTCCGTTCCTGAAGGTTGGCTTTGACACTCAAAGCCACTGAATTATCAATGAATGCATC{A|G}TCCAATATGATGCAGAAAACCTTGCCATCAAGGCCCCAATGTTCAACAGCTCCCGATATGATATCACTCAGCTCCTTTGCATTGCAAGAGGAATCCACAGCACGGAATGTGATGACCTTTTGCTGCTTTTCCCATTCATCATCGATGTAG
AX-171301730-1517::Chr2C:44614149-44614450	C	T	AAAAGCACGACAGGTAATGAGGAAACATCTGTCATTACCATCAGGAAGGAAGAACCATATGCAAAATCGCAGTATGGAGCTACTGTGCACCATTGCTCGGCCGCCTCAAGAGAGCTGGAGTATCAGGGAACGTATCAACTTCAGGATTGC{C|T}CTAGCCAGGTATATAGTTGTGCTGAGACGTGAGCCAGACATATTGCACGGCCACAATCCCAATAGCTTGAGCTTCCTTACCGGAAATCAGAACCTGTACAATGGCTCATTCATTCCAGAAGCAAAACATTTTTAAACCAAGCTCCTTTCG
AX-171259328-1298::Chr2B:45165463-45165764	C	T	TGATTGGTACTGTACAGTTTCCATGGAGAGAAATTGCAGTTATGCCCGTTCAATGGCATGCTTTAGCTCTTGGCTTGTTTGCTTCAATAATAGCCCCCTTTGGTGGCTTTTTTGCAAGTGGCTTCAAGAGGGCATTCAAATTTAAGGTGC{C|T}TATTTTGTTTGGAATTATTTGTTGGAAATACATATCACCCTCAAAATCTCATTATGTTTATACATTCAGGATTTTGGGGACAGCATACCTGGTCATGGTGGATTTACAGATAGGATGGACTGCCAAGTATGTACTTTAAACTTATTTTGT
AX-171301730-1721::Chr2D:45309590-45309891	G	A	CGAAAGGAGCTTGGTTTAAAAATGTTTTGCTTCTGGAATGAATGAGCCATTGTACAGGTTCTGATTTCCGGTAAGGAAGCTCAAGCTATTGGGATTGTGGCCGTGCAATATGTCTGGCTCACGTCTCAGCACAACTATATACCTGGCTAG{G|A}GCAATCCTGAAGTTGATACGTTCCCTGATACTCCAGCTCTCTTGAGGCGGCCGAGCAATGGCGCACAGTAGCTCCATACTGCGATTTTGCATATGGTTCTTCCTTCCTGATGGTAATGACAGATGTTTCCTCATTACCTGTCGTGCTTTT
AX-171307304-1735::Chr2D:53739087-53739388	T	G	GTCATAAGAAACAAGGGGTTGAGAAGTAGGCACCTTTTGACTAAATTTCGCATGTTGCTCTTTAGCTGTTCTATTGATCGTTGAAGCTTTCCTTCTATCAGTGCTATTGCTTGTTTGCGGCTGTGGGGGATCAGATGAACCCCCTAATGG{T|G}AAGACAGAAGAATCCACTTCGCTGAAAAGGTTTGCAGATTTTGAAGGTTTCATGATCACAATAGGCGATTTGAAAGAGCTTTCAGCGTTGCTCTCTTCTGGCATCCACATGTTGTTGGTGTTACTGTTCAGTCTCATGTTCACACTGGCT
AX-171313689-1741::Chr2D:55828587-55828888	G	A	GTGGTTTATCTTATTTGCTGATTTTTCAGTTTATGTTTCTGCTAGCTCTGTTGCAGCTGTGATGCTTTTGCTGCTTACTGGGCTCAAGCAAGTTTGACATTAAGCTATCTTCTTGGACAGCTTGCCATGCCTCCTAGGTTTGAGATGTTT{G|A}AGAGATACATGTATACCCGAAGACGCTATGCTAAAGGATCCAAGGAGGCTTTATGCACCAGGCCGGATTTATCACATAGTGGAAAGAAGAATGTGCAGGTACCCTTTCCTCATTTGGTATTCTAGAATGCAAGAAACATCATGTGGCCCC
AX-171304494-1748::Chr2D:62325865-62326166	G	A	ACACTGATGTCCAATCTACAATGTTTCACATGACACTGTCAGTGCATCCATGCACAATTTTTCATCATAAACATTGCATGTTGTAGTTTCAAACAATAGCTTACTACATTGTTAAAAATGCATACTTGTTATTGCTGAACGTTGTGCCCG{G|A}TCTTCCACTTCAATGGCTACTTGGACAAGTCCACCTTCCAGTTGTGTGATGCAAGGAGGTACAGGAGCATCCTACAGTTTTCACAATCATTAGGCCTAGAAAATACAAATAGGCTGAATTTAGCAAAGGACTTTCTGTTGATGCGGTATA
AX-171313689-1549::Chr2C:62994891-62995192	G	A	GGATCTTATTTGCTGATTTTTCAGTTTATGTTTCTGCTAGCTCTGTTGCAGCTGTGATGCTTTTGCTGCTTACTGGGCTCAAGCAAGTTTGACATTAAGCTATCTTCTTTTCTTGGACAGCTTGCCATGCCTCCTAGGTTTGAGATGTTT{G|A}AGAGATACATGTATACCCGAAGACGCTATGCTAAAGGATCCAAGGAGGCTTTATGCACCAGGCCGGATTTATCACATAGTGGAAAGAAGAATGTGCAGGTACCCTTTCCTCATTTGGTATTCTAGAATGCAAGAAACATCATGTGGCCCC
AX-171313689-1550::Chr2C:63004354-63004655	G	A	GGATCTTATTTGCTGATTTTTCAGTTTATGTTTCTGCTAGCTCTGTTGCAGCTGTGATGCTTTTGCTGCTTACTGGGCTCAAGCAAGTTTGACATTAAGCTATCTTCTTTTCTTGGACAGCTTGCCATGCCTCCTAGGTTTGAGATGTTT{G|A}AGAGATACATGTATACCCGAAGACGCTATGCTAAAGGATCCAAGGAGGCTTTATGCACCAGGCCGGATTTATCACATAGTGGAAAGAAGAATGTTGAAAGGTCCTTGTTTGGTTTTGGTAATTGAGTGACAACTTAGGTGGACTAATATG
AX-171283638-1556::Chr2C:67150463-67150764	C	A	AAAGATTTTATACTATCACATCAGTTAAATGAACAGATCAATCAACATCTGGTCAGCAAGTCTAGTACTGTCAAGAGGGGATGTGTATTCAACAAAACGTTCTAGAGGACACAACAGCTGTCAATGAAACAGACTTGAATGAAATGGGAG{C|A}AAGCTGTGGAAATGTTCAGACTGGGAAACCAGCGTTCAGTGAGTTTGAGTACATGAATTTTGTCAAGAGGACAATTAGCTCAAGAAGAGTGTATGTTCCACAATCAGAAGCAAAATTACAGAACAGAACAACTTGGTGACAAGCATATTC
AX-171304494-1559::Chr2C:69653401-69653702	C	T	TATACCGCATCAACAGAAAGTCCTTTGCTAAATTCAGCCTATTTGTATTTTCTAGGCCTAATGATTGTGAAAACTGTAGGATGCTCCTGTACCTCCTTGCATCACACAACTGGAAGGTGGACTTGTCCAAGTAGCCATTGAAGTGGAAGA{C|T}CGGGCACAACGTTCAGCAATAACAAGTATGCATTTTTAACAATGTAGTAGCTATTTTTTGAAACTACAACATGCAATGTTTATGATGAAAAATTGTGCATGGGTGCACTGACAGTTTCACGTGGCATCAGTGTTCACTATTTCTTTCAGT
AX-171322269-1780::Chr2D:89051963-89052264	A	T	GTCGTTGGTCATAACAGAGGCCAGGCTCCTTTTCTTTCTCCTGCCATTGGAAGATGAAGGTGGCGGTAACTTTGGTTTTCCAGCACCATGGCTTGCCGTTGTAGGAGCAGATCTTGCAAAAACAGGATTTGTGTAGGATGTGGAGCTTGA{A|T}AAGCAGTCCTCTACGTAGCCAGAGAGCCATTCTATGTTGCTCTCATCACTCTCCTGCGAAGTAGATAGTAACATGGCATGGAAACAGTTAGTAAGAATGCAATGGCCAAAATAGCTATCAACAATTCAGTTTTAAGCTCTGGTTCTACAT
AX-171301194-1789::Chr2D:94266577-94266878	A	G	GCTGCACCCTCACGGTACCATCCCTTCGACCAATCAGGACGCATCATTGTGCACTGTTGAGCATCTAACAGAGCTCGGTCCCCTTCTCTCTGCCGCAACCAGCATATGCTCCGGTTGGCAAACAATGTGGCATCAAATGGATCTCTGTTC{A|G}TTGCCTGCATTAAACAATCAGAAAGAGTTCAGGTTCTCTGGTTTGTTGTGGTTCATTCAACTGCTTCTGTGGAGCATAGCACTGCTCCCATGCATAATGTGTTTGATGCCTGTAACAGTTATTTTAACACCATTCTCTCAAAACCAGCAT
AX-171287224-1157::Chr2A:95269425-95269726	T	C	ACATTGACACCATTCCGTAAAACTCGAAGAGAGCCCTCAGGGGACATTCCACAACATGCAAACATCTGATCCTGTTTCTCACCATGGTAATCAGCAATTGCTAGATCCAATATTGGTGCTACATTCTGAATTGTGCTTTTATGAAACAAC{T|C}TACGATCGCCAAGTTTAAAAATCATGCCATCCCCCATCTCTACAAACCCTATTATCATTCTATTTTTCATCCAAAAAAGAGGTCTGCAAGGAAAACTCCTATCAATATATTCAAATGTGTACAGCTTCACCCCATCAACATCCAAAGTAA
AX-171267405-1792::Chr2D:96395491-96395792	T	C	TAATCTGATTGGGCTGGCATAAAGCCTGACCAGTAATCTTAGCCAACGTGCGGGCTTATCCAACTTTTCATCGATGATGGCAACACAAATGCATACAAAGCCGCCCCAAGGTCCTACAGGGCCTTTCATTTTAGATGGTTGGAACAGGAT{T|C}TATAAAACCGACTACCCGGTTGATGGCTGATGTTGATGGATTCTGGCAGAGTTTGACAAAACTTTCAAATGTTCTTCGCTGTTCAATCGTCAGAGTATGTGAATAAACAATGGGGATATCGATTAGGAGTCCACTAAAATGGTCCATAAA
AX-118058129-1799::Chr2D:97911248-97911549	G	A	TTTACTCTAGGACCCTTTTCCTTTAATTTATTCCATTTGTATCATAGCTCATGAAATTACGATATTGTTTAGGATGGTTCTTTTGTATTTGATGGAGCAATATATAAGTTGAATTGATGGTAGTCCCATCATTATTGTAATTGATGAAGA{G|A}TATACACAGTTCACCATGTGAAAAGCATGGATTTTGATTATGCAAAGCAAACCTTGTATACTTGTTACTTATTCTTCGGTTGTCTGAAGTCTGATCATCCCAAAAGACTAACCATCTGTATTTGTGAATTCCATTTGAATCAACATTTTT
AX-171357625-1802::Chr2D:98905238-98905539	C	T	GCATCATTTGCAGAAATGGAAGATAATTTTGTCAAGTATCAAATTGCTCAGTGGACTTTATTATCTCTATTACTAATCGTAGCTTGGGGAGTAGGACTGCTCATGCTACTTTACATACCTATTCGGGTATATGTATGTCGAAGCGACTTT{C|T}GCTCGAGGAAGCTATACTTGACACCACATGCTGTTATTTACAAGGTATTTGAATGTGGAATGGTAAACTAGTATTTGGTTTTATGCTCATGTTATTGGTTTATTATTTTACTCCCTGATCATAATCCAGGTAAACAAGCCTTTTGCTTTT
AX-171250699-1596::Chr2D:101921723-101922024	A	G	AATCCACAAAATGGGGATTAAACGATATATGGATGCCATCCTATTGAAAATAATACCAGTCTAACAAGGCATTAGGCATATCAACAATACAGTAGCACAATTAGAAATTACCTGCAAAGCAAGTCCATAACCTCCATTAACTTCTTGCTC{A|G}AAGTAAAGAAGCTGTGCATTAAACAAATAAGAAAATGAAGAAGGCACAAAAGAAAACAGCAAGTCTCTAGTTCCAGGGGAAATGATTTTTATGATGAAAAAAATCAACCTCGTACCTTAAATTTACTTTGAGCAGGTGAAGTCACTCTGA
AX-171356152-1599::Chr2D:102707933-102708234	T	C	CTAAGTATTGTTGCAACTACTGTTATATTTCATTATCTTTGTTATACATGCTCAACTGTTTTTGGTTACTCACAAATTGAAATTTAGAATATTATTGGTGGAAAAGAAAAAAATTAAATGAGAGTTGGTTTGATGCAGGTCAAGAACCAG{T|C}CGCATATATTGGTACTCGGAAGTGGAGCGCAGCGCGAAGCACAGACTATGCTAAGATTTGGAACAGCTCTATTAGTGAAACAGTGAAGCGAGAACCCTACCTAGCATTCAGTATCCTGTTTATTTGCCTGAGGATATTCTTTTTCTTCTT
AX-171351528-1600::Chr2D:102707968-102708269	C	G	TCTTTGTTATACATGCTCAACTGTTTTTGGTTACTCACAAATTGAAATTTAGAATATTATTGGTGGAAAAGAAAAAAATTAAATGAGAGTTGGTTTGATGCAGGTCAAGAACCAGTCGCATATATTGGTACTCGGAAGTGGAGCGCAGCG{C|G}GAAGCACAGACTATGCTAAGATTTGGAACAGCTCTATTAGTGAAACAGTGAAGCGAGAACCCTACCTAGCATTCAGTATCCTGTTTATTTGCCTGAGGATATTCTTTTTCTTCTTCCCAAAGTTCTTTGCTCTCATCCAAGACTTCTGGA
AX-171269756-1611::Chr2D:105075479-105075780	T	C	CACATATATACGTACCTTTATTTCTCTAGTTTTGATCTTTTTGAGAGCTCCGATGTCGAGTACGGGTGTTTTGCCGGTTGAACTCTTGATTTGAAGCGGGCCGATCCTAGGTCGTGGGAGACCATATTTTTCAGTATCTCCAAGGATCAG{T|C}CTTGTGAAGAATAGAAGCAAAGAATCGACCTGTTTTATGGGCAGCCATCTGAGAAGGAAAACGGAGAGGCCAAATGTGGAAATGCCTAGTATCTCCCTGGGCAACACATGAAGCTGAAAAAATAAACAAACACCATACACATAAGTATAT
AX-171284173-987::Chr2A:110536725-110537026	A	G	GAAGTGACAAGTAGCACATTTTACTTGCATGGTTCCGAAAAATGATAGTGGTCTGCACCCACCTAGCAGTGATTTATGGCGCAACGGTAATTATATGGTAACAGGCAGAGGCACCTGTTTCTAGTATATGGTCTTAGTGAATCAACCTGT{A|G}TATTTTACATCGCTTGCTTGTGCCCCCTTGTTGTAGAGTTTCTAGACCCAATGCTCCTTTTGTGATATCTTCAGTTGCTATGATTTCTGATTGTCTTTTATTAACTGGATTTGAGGTCTGAATTGTAGTATGCTGTACTTATTCTCTTGC
AX-171267405-1388::Chr2C:111276212-111276513	A	G	CCATTTTAGTGGACTCCTAATCGATATCCCCATTGTTTATTCACATACTCTGACGATTGAACAGCGAAGAACATTTGAAAGTTTGAAAGTTTTGTCAAACTCTGCCAGAATCCATCAACATCAGCCATCAACCGGGTAGTCGGTTTTATA{A|G}ATCCTGTTCCAACCATCTAAAATGAAAGGCCCTGTAGGACCTTGGGGCGGCTTTGGATGCATTTGTGTTGCCATCATCGATGAAAAGCTGGATAAGCCCGCACGTTGGCTAAGATTACTGGTCAGGCTTTATGCCAGCCCAATCAGATTA
AX-171291015-1398::Chr2C:115631296-115631597	G	C	TGTTCCTATCAAAATCAGCAATCCGATCATCACCAGCCTGTAAGAATGGTGCATCTGATGGAAGAACTCTTTGAACAGATAAAGGTAAAGGAAAGGAAGCACAAAACCCCCTTTGCCAATATTGCCATAAACTGCTAGCCAAAACTGACT{G|C}TGTCAAGTTCAGATCAGCTTTAATAAGATTTGAACCGACACGATACACTGGCACAGGAAGAATATGCTGAGACAAACCATAAGGAATCTGGCCTGCATAAAATCATCCGTTCAAATAAATTAAATGTCGAACATTCATAATGCATAATGT
AX-171250699-1400::Chr2C:117196864-117197165	C	T	GTCAGAGTGACTTCACCTGCTCAAAGTAAATTTAAGGTACGAGGTTGATTTTTTCATCATAAAAATCATTTCCCCTGGAACTAGAGACTTGCTGTATTCTTTTGTTCCTTCTTCATTTTCTTATTTGTTTAATGCACAGCTTCTTTACTT{C|T}GAGCAAGAAGTTAATGGAGGTTATGGACTTGCTTTGCAGGTAATTTCTAATTGTGCTTCTGTATTGTTGATATACCTTGTTAGACTGGTATTATTTTCAATGGGATGGCATCCACTATACATTATACCGTTTAATCACCCTTTTGTGGAT
AX-171288570-1413::Chr2C:123467362-123467663	G	A	CAGACAAGCATTTTTCTGGCCACAAAATGCTTCAAAATGACAATGGTGGCAGCAAAGTAAAGAACAGGAGTGGAACTAAATCGGATGCTTGTGTGGACAGATTGCACCATGACAAAAGGTCCTCGCCTGGACATCATTATTCCAAGGCCA{G|A}CTATGAGTCTCATAATCTAGCGGAAGAACATAAACCACATCGATCACATGATAATTCCAATGAAACAAGAGATAGTGTTGGTGATAAAGAAGCTCCTGGGCTGTCAACCTTGAGAACAGATGTGGTGCATAAAAGCGACAAGGATAAGGT
AX-171313173-2644::Chr3D:5160795-5161096	T	C	ACTAAGGTGACCAGAAGTGTTGTTATAAACATCACAAAAACAACAGCAATACCTGCATAAAATGATTATGGTGATAATTCGTGGGCGGAATAAGACAAGATATATTTTGGGATGGGGATCATTCTTGTACAGTTTCTAATGTTATCAGTA{T|C}AATCTAGCAGATCTTGTCCCTACTTTCTCTAGGACAAAGAGCTGATAGATCACACTGTCATTGGAGTTTTGCATTGGACTTTTAGATTATATAAATTTGTCTTCATTCAGATACTACAACATTTTACTTAGAAGCTACTAGATGGCTAAC
AX-171319132-2667::Chr3D:7018704-7019005	T	A	TTAATGCATGCATTAAGACACTGCATCAGGTTGTAGATCTTTTAGTATGCAAATCCATTGCATCTGTCCTCACCAGCATATGTGAATAACATCTGTTCCTCTTAGCATGCATTTATCTGCTCACCTACATTTCCTTGAAGCAGCAACTGA{T|A}AGGCCAATAACGCCAGCCCCAGAGTACAAATCAACAACTGTTGAACCACGTGGTACATACTTGTTCAGCTTATGCAACAAAGAGTTAAATGACTGCAAAGAAAACAAAGCACGGTGTGATAGCAAGAAACGGTATGAGAACATTTACATG
AX-171273636-2670::Chr3D:7457331-7457632	C	T	CTTCTGTTATATAATCGCATTCATTAAAAAAATTGCTTCCCCCAGAAAGCAAACCAAATATTTTGATCAAGGTTAGTTCATCTCCAGTGAAATGCGCATTAGCTGACATGATGAGTAGGCCTGCCCTGGTGCACCCTACAAGTGCAAGGT{C|T}CACAACAGCAACTACTGGCTTTTAAAACCTTCAGCAGAATTATGTCGTTAGACTTTACTCGTTTCTCTTATAATACTGGTGATGGTGTTTAACTAACATTATATAGCTTGATTCATCATTATGCATTATGCATCAGATGAGTGGTTGGTG
AX-171298554-2671::Chr3D:8112909-8113210	C	T	ATTACATTGCCGAAACAATTCATGCCTCATATGCTCAGAGGTACCGAACAGAAGCAACTGCACTGCATCTGAATCTCTATTTGAGCACTTCTTGGAAAGGTTGCTCGTATCTAACAGGATACCTGCGAGCTGATGGGAAACCACATTAAG{C|T}ATAATCAAGAGAGTTCACTCAGAAAAAATATAATCAGGAGATGCCTGTAATCTACACAGGATACTGCATGTAGAAAATGCACTAACCAGAAGTTTCTTTATGTCCAAGTTTTGAAGCAGGCTATAAGCATCCTCACAATAGGTATGGGTC
AX-171316271-2673::Chr3D:8148177-8148478	G	T	CCAGAATGGCTGATTGACAGCGCTCTGTTCAATGGAATTGGAGACTCTGCAACAGATCAGAGAGTAAAAAATGAGGACAAAAGTTTTACTGTTGTAAGGCTCGAAACAGATAAATGAGGACAAAAGTTGAGCCTGCTATTTTTAGACCTT{G|T}AATCTTCTTCAAGACATCGTCTTCTGGAATGTACACCCTTTCAAATGTCTTCCCAACTTTCTTCTCCCAGAGTGAGATAAGCTCATTGTGAGATAAGATGTTGCTTGGTGGCCTCAGATATAGGATCTTATTCAGGGTTCTTGGATCATC
AX-171292017-2025::Chr3A:8682974-8683275	A	G	GCTTGGAAGATAACTTATTCTAGACGAATGGAACAAATGCCTCTTTTCAAGGGAAAAAATGCTTATTTTTTATGGAAAGTGGCTGCTATGGAGACTTGTTTTATCGATGTTTGTACAGTATGGTACACGCACCAACATCATGCTACCTGT{A|G}CTGTTTCGCACTGAAGACCTGAACTCGTGCTTCCGCGAAAGGACTGCGTTGCTGCAGAGTTACAGACGGCAGCGCATACGCCAGAAAGACTGGCCTTTTGTATCTTCCACTACTGTTTGGTTCAGATAAGCTCAGCTTGGACTTTTCTTC
AX-171363616-2678::Chr3D:9669232-9669533	T	C	GACACTCTCGATTCATGAAGCTATCATCTGCAAGTCTTTCCGTGTGGCAGTTGCTTCGTTAACCTTCCTTCTAGGCCTCTACTCTGCTGGAAAGCCAATGCAAATGAGCGAGGCAACTGTCCTCCGCAACCTGATAGCCCTCCTCCTTCG{T|C}GAGCCAGGATCTGAGGCTGAGATTCTGAAGTACTCAAGACGTGCCAAGCTACGGATGGATGAGCTTGGTGTGGAAACTTTTTTGGGAAAGGGGACTGTAGGGCTGCGTGAACTGAATTGGTTTGCTGTCAGTTCATGGAATATGGCTTTA
AX-171250713-2034::Chr3B:12066006-12066307	A	C	CTCCGAAGGATCGTTAAAGATCCATCCTCACTACAAGTAAGTTGCTTGAAATTTGTCTTTGATCTGAAAAATTGTTGGTTCTACATGTCAAGCTGGGTCCTTCAGTTTTCAGTTTTACCATGTGATTGAAATTTGGTATCTGGTGACTGT{A|C}CAGGATGAGAAGAAACTTGTGGAGTCTATTAAATTCGCTAATGCGTGTGGAGCAATCACCACCACAAAGAAGGGGGCGATCCCGTCACTGCCCACCGAAGCTGAGGTCTTGCGGCTAATAGAAAAGGCATAGATCATCCTGTTTCCCATG
AX-171359396-2506::Chr3D:12436069-12436370	T	C	TGTCCCCTAGAGTGATGCACGGGCATTGCGTGTTGTGCTGAGTCTGACTGGAGTCAAGGAGGGTCTAAGAGGCCATGTTGTTGTAGAGATGAGTGATCTTGACAATGAACCTTTAGTGAAACTGGTTGGTGGTGAACTAATTGAAACAGT{T|C}GTTGCCCATGATGTGATTGGACGTTTGATGATACAATGTGCACTCCAACCTGGCCTTGCACAGGTACATCTCAGTGTTAGCCTGTTTTTGTAGTGAACAATATTTGTCCCTATAATTTTACTTGAATCATGGTATTTTAGGATTTCTGTG
AX-171254606-2508::Chr3D:12884808-12885109	C	T	ATAACCCAACAAAGTCTGAAGGACAATGAAAATGATAACCTGGCATCCAATAGTTTTTGACTAATTGACTTACTAAACATTTATCAAGAATTACGGGAGAAAAGCAAATGAACTTACGCGCACAATTTCTTCATATGTTTCATCATCTAT{C|T}TCAACAGTTGTCACGACCTCTTCCACATCTCCAAGTATCATGTTTAAATGTTGATCATACGCCTGCATAAAAAGGGGGGTAAAGGACATGTCAGTAACAACCAACAATTACCCCAGCATGCCAAACATAATACAAGGGGTTTGTTTAGTT
AX-171298554-2267::Chr3C:13293162-13293463	T	C	ATTACATTGCTGAAACAATTCATGCCTCATATGCTCAGAGGTACCGAACAGAAGCAACTGCACTGCATCTGAATCTCTATTTGAGCACTTCTTGGAAAGGTTGCTCGTATCTAACAGGATACCTGCGAGCTGATGGGAAACCACATTAAG{T|C}ATAATCAAGAGAGTTCACTCAGAAAAAATATAATCAGGAGATGCCTGTAATCTACACAGGATACTGCATGTAGAAAATGCACTAACCAGAAGTTTCTTTATGTCCAAGTTCTGAAGCAGGCTATAAGCATCCTCACAATAGGTATGGGTC
AX-171316271-2268::Chr3C:13617607-13617908	C	A	GATGATCCAAGAACCCTGAATAAGATCCTATATCTGAGGCCACCAAGCAACATCTTATCTCACAATGAGCTTATCTCACTCTGGGAGAAGAAAGTTGGGAAGACATTTGAAAGGGTGTACATTCCAGAAGACGATGTCTTGAAGAAGATT{C|A}AAGGTCTAAAAATAGCAGGCTCAACTTTTGTCCTCATTTATCTGTTTCGAGCCTTACAACAGTAAAACTTTTGTCCTCATTTTTTACTCTCTGATCTGTTGCAGAGTCTCCAATTCCATTGAACAGAGCGCTGTCAATCAGCCATTCTGG
AX-171367183-2518::Chr3D:14676788-14677089	A	T	GCCTTTAAATTTATTGTCTGTAGTTAGTTAATTAGTTAAATACTACCAATTTTGTGTTTACCAAATTGGCCATGCCTTTGTTACCTGGAAATGTAATTTAACTTTGACTATGTTTGCTAAAGAATTACTTGTAGCTAGAGTGCTTATTTT{A|T}GTTTTGAATGCATAGTTCCCTCATAAACCAGTTTGAGGGCTCAGTTGATGGACTCGTCATAATATCTCTACTACCACTTCCAGTGCATGGAGCAAAAGCTAAACAATGATGTTTGCATCAGCCTGAAAAAATAATCCAGCAGACAGTGAA
AX-171354898-2519::Chr3D:14882127-14882428	C	T	TCAGCTGCAGGCGTAGTGGTACTTTTTGAGAGGGATGCATACTTCTGTAGAAGGGATCCTCAACTCCCTTGTGGAAGATTCGAAGTTGCTGCTGCATTTGCATTTCTTTGCTGTACATTTAGTGCTGCATCTGCTCTGGTAATGTTTTGG{C|T}TGCTTGCTTCCTTGTGAATTACGACATTGTGTAAGCTGTCTGTAATGCTCTCTTTGTATATAAGCTCATTTTTTTAGCAGACCACACACTGGAAATTCTAAAAATTCTGGGAGTTCCGTGAGCTCTTCTTACAAGAATATATGTTCCATT
AX-171250713-2272::Chr3C:14944559-14944860	A	C	CTCCGAAGGATCGTTAAAGATCCATCCTCACTACAAGTAAGTTGCTTGAAATTTGTCTTTGATCTGAAAAATTGTTGGTTCTACATGTCAAGCTGGGTCCTTCAGTTTTCAGTTTTACCATGTGATTGAAATTTGGTATCTGGTGACTGT{A|C}CAGGATGAGAAGAAACTTGTGGAGTCTATTAAATTCGCTAATGCGTGTGGAGCAATCACCACCACAAAGAAGGGGGCGATCCCGTCACTGCCCACCGAAGCTGAGGTCTTGCGGCTAATAGAAAAGGCATAGATCATCCTGTTTCCCATG
AX-171247323-2523::Chr3D:15378342-15378643	A	C	CTGCTGCCAAGTCTATCTATGAGGATGACCAGGGCTACTTAATAATGGTCAGCTTGCCATTTGTTGATCAGCAGAGGGTGAAGGTTTCATGGAGGAACACTCTGACTCATGGCATTGTGAAGATCGTTTGTGTTAGTACTGCTAGGATGC{A|C}ACATATAAGGAGACATGGTAGGATGTTCACGCTTGCCGATCCTTCCCCCGAGCACTGCCCTCCCGGGGATTTCATTCGTGAAATACCTCTAGCTACTCGTATCCCTGAAGATGCTAAGCTGGAGGCCTGTTTTGATGAGGCTGCCTCAGT
AX-171292017-2525::Chr3D:15641921-15642222	A	G	ATTATTTGCCAAATAAAATCAAAACGTGCTACAGTACCGTTTTCAGCCCAACTAAACACCCCTTATTTTTTATGGAAAGTGGCTGCTATGGAGACTTGTTTTATCGATGTTTGTACAGTATGGTACACGCACCAACATCATGCTACCTGT{A|G}CTGTTTCGCACTGAAGACCTGAACTCGTGCTTCCGCGAAAGGACTGCGTTGCTGCAGAGTTACAGACGGCAGCGCATACGCCAGAGAGACTGGCCTTTTGTATCTTCCACTACTGTTTGGTTCAGATAAGCTCAGCTTGGACTTTTCTTC
AX-171314522-2526::Chr3D:16017680-16017981	G	C	AGCCCCACCCCCTGTATAATCTTTTTTCACTTTGTCCTTTTTGATTGAGGAATGTTGACATTTTTCCCCAAAAAATACAGAACATCCTTGGCTTCAAAATGCGAAGAAGGCTCCTAACGTCCCTCTTGGAGATATTGTAAAGTCAAGGCT{G|C}AAACAATTTTCTAGGATGAATAGATTCAAAAGAAGGGCTCTAAGGGTTTGTATCTTGCTCTATTGAACCTTTTCATCCTGGTCTGATATTTTATTCTCCCTTATCTCTGCCATAGCAATTCAGGATTGACTGATAAGATTAGGTGTATGT
AX-171297409-2528::Chr3D:17262642-17262943	G	A	AGAGTTCGGGTATGCCAGGGTGCATGCCACAAGAGGTGATATGCTGGTTCAGGTCAGTTTTTGTATTTCCTTTCCTTTTCTCAATGTTTTCTATCTTCTCACATGTTTGATTGAAATAGTGCTTCAGAGATTAAAGTGGCATTGAATAAC{G|A}AAAACTCCAGAAAATTCCGAAAGAGCGTCATTTTGGCATTTCTCTCTGAACAATTGTTACTCTGTTTTCTTCAGTTTGTAAGCTCGAGTATGATGGAGGTTCGGGACCAATTTAGAATTGTGAAGCCAGATCCGACAAGGAGGCTACGGA
AX-171271375-2531::Chr3D:18204031-18204332	T	C	AAGAAAACTTCTGAAACCTGGTAACCATTTTTTTCTGCAGGCATGGAGCTTATGGAACGAGGAGAAGAGCATAGAGTTAGCAGATGAAAGAATGAATGGATCATTCAACTCAGACGAAGTACAGAAGTGCATCAGAGTTGGACTCTTGTG{T|C}GTGCAAGAGAATCCAGACGACCGTCCACTGATGTCTCAGGTGCTTCTGATGTTAGCTAGTCCTGATGCCACCTCGCTGCCAACTCCAAAGCAACCTGGCTTTGCAGCTAGGAGAGTTCTAATGGAAACAGACACATCATCAACCAAGCCA
AX-171334272-2535::Chr3D:19230384-19230685	G	A	AGACAAACTAAGTGGATCAACAGAGGTATGCCAAACTGACACGTGTGACAAGATTATACAACCTGTGAATGCAATGAATGATGTTGGTATTGAGATGAACAATTCACAGACATGTAAAGATGACGATTCTACTGTGGACATCGAGACACT{G|A}GTAACATCTGTGTCTGCTGCTGTGAACAGCATACGAGGCAAAATAAATAATTTGCTAGACAGTACAAGTCTTATAACGCCTAATAGGTCAGTTAGCATTTCGTCCAAACTTCGCGATATTTCTCTTGGCAGCTTGGATTTGATAATTTAT
AX-171294378-2537::Chr3D:19885101-19885402	A	G	TTTGTTTGATTAGGATGAATTTGATGCATTATGGCTGTACACCCATTATACTTTACCTTTATCTTCATTTATAGAAAGTTGTTGTTTCCCTTCCATATTTGATTGCTTATAATCTACCAAGTTACTTATATTGATCAATTGATGGCCATG{A|G}ACACTTTTTAGGTGTATCAACCTGGAGATAAGATAGATTCAGTTAATGAACCCTTGTATATTGAAGAGGTATGCTCTGCATTGGATTTCACATGGCACTTTTGAAGGCAATTTTTTTTCTATAAAGTATTATTTTTTAGTGCTACGAGTT
AX-171288077-2539::Chr3D:20618273-20618574	C	T	ATGCTGAGCAGTATCTTAACATCGGGGATTGGGGATTTTATACAGGTATATCTTTTACTATCATGCTGCCCATGTGAGGGTAGGATATCTGGAATAGTAGACTCTCCTAATGCAGTAACAACTCTTGCCATCCCTACGGCGATATTTGAC{C|T}AGGTATGCTGCCAAGAGTCCAGCCCAACGCAAGTTTCTTTGGTCTTTGTTACTGTTATATGTACTGTATTTGTCGGTCCTTTTAAGTGCAAAGTGTTCATCAATAGATTATTAGTTAAACTATTTTTTTGAGGTCAACACGGGGGGATCC
AX-171288341-2541::Chr3D:21002372-21002673	A	G	TGTGTAACCTGCATGAAACTTTTTTGCATGTGCAGTATGTTGATCCTGTTGTTGATAGGCTGGATCCAAAGGGTAATATTCGACACAGGCTTTCAAGAGTTGCAACTAAGTACGAAAATGGAAAACATTATCGGGTATGTGGGATATTAC{A|G}CGCTATTGTGTTAGTAAAGGAATTGTTGTGTATTAATCCTTTTGCTTGGCTTAAATATTTTATAAACTGGTCCTTCAAATGTATGGATGCTTTGAATACCTCCTATTCATCTGTGCTGTACTTTCCTGCACACACTAGCCAATAATTTAC
AX-118036023-2542::Chr3D:21013336-21013637	A	G	TGCACTTTATAGTTGTTCTTTTGTTCCACCCAGTGTGCAGGGTTAGAGCTTGTAGCACTATGTTGGCCATTAATTTATTTTATTGTAAAATGTTCTTGCTCGCCAGGTGCCAAGACTCATAAAGGAATACATTGAGGAAGTATCTACTCA{A|G}CTGAAAATGGTCTGTGATTCTGATTCAGATGAGTTGCCTCTTGAAGAGAAACTCGCATTTATGCATGAGACAAGACATGCCTTTGGTAGAACAGCCTTGCTGCTAAGTGGAGGTGCTTCATTGGGATCCTTTCATGTGGGTGTTGTTAAA
AX-171367183-2290::Chr3C:22032680-22032981	T	A	TTCACTGTCTGCTGGATTATTTTTTCAGGCTGATGCAAACATCATTGTTTAGCTTTTGCTCCATGCACTGGAAGTGGTAGTAGAGATATTATGACGAGTCCATCAACTGAGCCCTCAAACTGGTTTATGAGGGAACTATGCATTCAAAAC{T|A}AAAATAAGCACTCTAGCTACAAGTAATTCTTTAGCAAACATAGTCAAAGTTAAATTACATTTCCAGGTAACAAAGGCATGGCCAATTTGGTAAACACAAAATTGGTAGTATTTAACTAATTAACTAACTACAGACAATAAATTTAAAGGC
AX-171368684-2561::Chr3D:25824163-25824464	A	C	TGCAATGTATTCATTTCAAGTTTAAGTACTGTAATCTGTAGGTCTGTAGCACAGACTAATGTTGCGATATTTCTAGTGCAGGCACGAAGGTCATTCCGTACATTGGAAAGGCATCATAAGACTTCAGGCACTGATTCGAGGGCATCTTGT{A|C}AGGAGGCAGGCTGTATCAACCCTTCGTACAACATGGTTGATTGTGAAGTTTCAGGCTCTAGTTCGTGGAAGAAATGTTAGACTCTCTGGTGTTCACATGCAATTCATTGTGAAGTTTGGGCAGCGTAACTTTGGGGTAAGTTTCTTTGTT
AX-171288658-2568::Chr3D:27707806-27708107	G	A	ACATCAAAGAATGCTATTTCTTGTCTCAAGACAGATTTTAGGTACAGAGATCGAATGCGTGTTGCCTGCCTTTCTCCTGTCATTGTCCAACATGACACCTCTGCACAAACAATAAGTGGCTTCACTTATTTACACTGATATAGTTATTAC{G|A}TGGCTTATGCATGTGGAACCTTGTTTCAAGTTTTCTAGGTCAGTTTGTTAACGAAGCAATGTCTTTATGGTACGTTTCTTCACGTATTACTTTCCATGGAAGTTCAAACATGTTGGGACTGTCCTAACCACTATCATGAACACAAGCTTT
AX-171278530-2574::Chr3D:29645352-29645653	C	T	ATTTTTTTTAAGTAAAGGCAGGAGCCCTGCCGCTCAATTAAGTAAAAAAGAGTTTTATGTATACTGGCACCCACGGTGCCCAAGAACACCGATCAGAGGACCAAAACATAAAGGCCACTGCTCACTTGTTTTTTCAATCCAATCTATAAA{C|T}CATTTTTTCCATTTCTATATATGTACATCTTTTCAGTATTTCCGAGGGGGAAAACAAAAGTCTAAGATGCCAAAAGGTGTTTCATTCATTGTTGAAGCTGTGAATCTCTGACAGTTCGTCCATGGATGTTGTCGACTCTTTCGCAAGAAA
AX-171334090-2581::Chr3D:33726605-33726906	T	C	TTTCTGCCCTTCCCTACTGTCATGGTTTAGTACGTCTGCCACTGTCTTTTCAACATTGTCCAGCAAGCATTCTTTAGTCTCTCTTTCGTTTCCATGGGCTATTGTATCACTGACTCTGTCCATTCTGTTATCCAAATCTTGGGGTCCCCA{T|C}GACCCTTGTGATTCTTGGCACTGATATGGATCTTTGTCAAAAATACCACATGTTCTCACATTTGATTCCATGTCTCCTACAAATATATCAGCTTCTGCTTCTTCATATTCACTTTCATTAGCAATACCACTTCCTGAAGTAACATAACCT
AX-171316695-2582::Chr3D:34317511-34317812	T	C	TTATCTCCCAATATGTCTGATATCAACTGCCCTATGTTCTGAGCTATGTTTTTTTCCATTCTGATCTGAAGTGTTTTCTACTGTGTTTCGTTGACAGGAATGTTCTTTGAGTCCACAAGGAGCAGCATCATTGATGAATCCCCAATCACT{T|C}ATCCGTCATATGCAAAGCAATTACATCCAATGTATTGCTTCAGGTGGTCAGCCTCCGAACTACAAGTTCTTTTTCTATGCTCAGAAAGATGGGGCTACTGCTTTCTTCCTTGTTGAATGTATTGTCAACACAGCATCAGCGAAGGCACAG
AX-171254834-2588::Chr3D:35130125-35130426	A	G	TAAACTGAGCAAATAAGGTGTTCGAAAAGTGAATGCCTCACCATCAAATACTCCAAAAAAGTTTATTTGTTTATCATCAATTCTAGAAGATTTTATGTCATAGAAGTCTTCCATGGTTGCCCTTCTACCTCTAATGCTTGAGTATCCACA{A|G}TTTAAACTTCCATCCTCACTGCAAGCACAGATGTTCACAAGGACAACTAAAAGAGTTACTGACAAAGAAATAGGTTTGCCGCTGGCATGCGTTGTCAGGTAAAAACTATTTATAGGGTCTCTAAATGGAAGAGGAGCATCTTCCAGTGAT
AX-171277506-2589::Chr3D:36849210-36849511	C	T	CTGAAGCAGCATGAGGCTTTTTATTTTCTGCATAATCTATTTCTTGTGCTGGTGGATCATATAATCCTTTCTCTACTTGCTTGTTTATATGATTGGCAAATAACATTACACAGGTGGACTCAAACTGTACAAGACCCCTCGCTTTCTCGA{C|T}CTATTCATGGATAGGAAAACATTTCCATCACATGTCGAGCAATGTTAGATATCACAAGCTTGGTCTTGTTACGTAGTTATGTATGGGTGCCCTATTTGTGATGACCTTTTAAAGCTTGGTCTACTTGTGATTCCCTGTTTGCCTTGGGTG
AX-171288658-2355::Chr3C:37371182-37371483	C	T	AAAGCTTGTGTTCATGATAGTGGTTAGGACAGTCCCAACATGTTTGAACTTCCATGGAAAGTAATACGTGAAGAAACGTACCATAAAGACATTGCTTCGTTAACAAACTGACCTAGAAAACTTGAAACAAGGTTCCACATGCATAAGCCA{C|T}GTAATAACTATATCAGTGTAAATAAGTGAAGCCACTTATTGTTTGTGCAGAGGTGTCATGTTGGACAATGACAGGAGAAAGGCAGGCAACACGCATTCGATCTCTGTACCTAAAATCTGTCTTGAGACAAGAAATAGCATTCTTTGATGT
AX-171254834-2106::Chr3B:37753999-37754300	T	C	GTCACTGGAAGATGCTCCTCTTCCATTTAGAGACCCTATAAATAGTTTTTACCTGACAATGCATGCCAGCGGCAAACCTATTTCTTTGTCAGTAACTCTTTTAGTTGTCCTTGTGAACATCTGTGCTTGCAGTGAGGATGGAAGTTTAAA{T|C}TGTGGATACTCAAGCATTAGAGGTAGAAGGGCAACCATGGAAGACTTCTATGACATAAAATCTTCTAGAATTGATGATAAACAAATAAACTTTTTTGGAGTATTTGATGGTGAGGCATTCACTTTTCGAACACCTTATTTGCTCAGTTTA
AX-171265298-2597::Chr3D:38301432-38301733	A	G	AAGCAAAAGTAATGTACCAAAACAACCTGGCTACTTCTGCTTTTGGTGACAAACAACAGCACTACAAGACAAATCTGAGTCAACCAACCATAAGTCCATATTTTCAAGTTGCTTTTGAACTGAATCTGAAGCCCTACTGTGAGACCAGAA{A|G}AGCACATTACTTTGGTCTTCTGCTATTGATCTGTTTGAGGTGTTAGGCCCTAATTCAATAACTCTGATAGCCTCATCCAGTTTTCCCAGCCTAACACCAGCACTACTCGCCAGCACTTCAGTTAGCATATGGACAAAACTCTTCTGTTTG
AX-171317899-2600::Chr3D:39316739-39317040	T	C	CAAAATAATGTTCTTAGAATGTAAAATGATTCATTTCTTGAAATATGTTAGTGGAGAATCGCCTGAAGAAACAAACCAAACCAATGCTCACTGGAAAAAAGAAAGAAAAAACAGTACTTCTCATTACTGAGCTGAGAGTGGACTATAATC{T|C}CTGTGTCTAGCATGCATAATATTATGATTTGCTGCTTTTGCACTGTGGCTTTTGAAATACATTGAGAACTCCAATAATCAAAACTTAATAAGAATCATGTGCATTAATATGTTGCTTTATGATTACTTGGATAGCTGCGGTGAATTGCAT
AX-171300125-2601::Chr3D:39470255-39470556	A	C	AATAAGAACAACTGCTTTCGATAATAGCATCCCCACATGGTCACCCAAACTGTCATATGCTAGTGTCGGATCAATATCCATAAAGAACCCCACAAAAATAAACTTTGCATAAACACGGCACATATGCTGGAGTTTGCATTTAAGTTATAG{A|C}TACCATATTGTGGAATGCAAGATGATTTCTCTTTCTCACGAGTATGCCAATGCCACTAACTAGAATCGATTTAAAACCATAATAAATGCTAGCTCTTGAGTAGCATATATATACATTATGTTTCAGACGCAATGAAAAGTAAATGTTAAT
AX-171271837-2602::Chr3D:40066217-40066518	C	T	GTTGACCAAGTTGAAGCTAACTTGGCTGCCATTGAAGGCTTTGTATCTTTTGTTGAGTTTGACCTAATTACAAAGAAAAAGGTAACGTCTTAAAAAAAAACAAAGAAAAAGGTAATATACACTAACCCCATTAGAGACATTCCTTTAATA{C|T}TTATTTGCTACAAAAGTTGTAGCTTGTAAAGTTTGGTGCCTTTTCACTTAGATAAGCCAGATACATTTCTTACCTGTATCACAGTTGATTATTTTATTTGTTGAAGAACAGCACCTAGTGCCCAAGTTATCTTTCTTAGCAGTTCAATAA
AX-171318377-2605::Chr3D:40204233-40204534	C	T	TTACTTAGGCATCTGAAACACAATTTTGGTCCTTTCGTCTGAAGTGTTTGTCTTGCGGTCTTGCCAGCATTGATCTTCTGTTAGTCTGCTAATTCCATATCTGACGTAGTTCTCTTATATTTGCACTGTATAATTCTTACAGGATGATAG{C|T}AGACAAGCTGCTTCAATTTTGTTCCCTGACAAAGCTCGGTCCTTGAAGTTGAAAAAACACCATGGTATGCATCCTCCTAACGCTAATTGCCTATCTTCAAGTAGTTTTGATACCTGAGGGCTAACATTATTGTTAGTGTCCCTCTTTTTT
AX-171321109-2607::Chr3D:41372033-41372334	T	A	AAACTTCAACTGGAGCCATAGATGGCTGAGAACTTTCCTTGGCAGCTATGCAGCAATTAGCTCCCATATTTATTACAAGAAGTCACGTCCTTTATAGACAATCTTAATCAAATCTCAGAAATTGACCATGTGATCAGAAATTGCTAGTCA{T|A}ACTGTCATACATAACATGCTGCCAGTCCCAAGGTGACACTGCAAAATAATGAAAACCATCTCATATTCATAAAGAAGCAAAGGAATGACTCCAAGAAAACAATAGCAGAAGTGAGGGCATTATTAGCTATTAGCTATATACTAAAAGGTC
AX-118036023-2110::Chr3B:42052271-42052572	T	C	TTTAACAACACCCACATGAAAGGATCCCAATGAAGCACCTCCACTTAGCAGCAAGGCTGTTCTACCAAAGGCATGTCTTGTCTCATGCATAAATGCGAGTTTCTCTTCAAGAGGCAACTCATCTGAATCAGAATCACAGACCATTTTCAG{T|C}TGAGTAGATACTTCCTCAATGTATTCCTTTATGAGTCTAGGCACCTGGCGAGCAAGAACATTTTACAATAAAATAAATTAATGGCCAACTATAAAGTGCAAACACAACATCCTGACAAAAAGATGTGCCAAAGATGCAATACGTTCATAA
AX-171288341-2111::Chr3B:42062734-42063035	T	C	GTAAATTATTGGCTAGTGTGTGCAGGAAAGTACAGCACAGATGAATAGGAGGTATTCAAAGCATCCATACATTTGAAGGACCAGTTTATAAAATATTTAAGCCAAGCAAAAGGATTAATACACAACAATTCCTTTACTAACACAATAGCG{T|C}GTAATATCCCACATACCCGATAATGTTTTCCATTTTCGTACTTAGTTGCAACTCTTGAAAGCCTGTGTCGAATATTACCCTTTGGATCCAGCCTATCAACAACAGGATCAACATACTGCACATGCAAAAAAGTTTCATGCAGGTTACACA
AX-171240309-2612::Chr3D:43628248-43628549	T	C	GATATGTAATGTTATATTACAACAGCTAGCACTGTGTGTGTTGAGTTGGCTATGTGGCCTTTTGGTGTTTTGTTTTATAGGAATTCATATGCAGCATACATAAGTAATTTTATGGGAACCATGACACTAGGAGAGGTGCTGGCCAAATAT{T|C}TGTATGATCTTTTCACTTTTTTGGTTCCCGTAGCAATGCATGGGCTGCCTACCAAAAGAAAAAGAATAGAGAAGTTGGTTGTCAACAGTATTCAACTTTGTATAGATACTCTAGTGTCACTTAGCAAGTGTTAGAGATATGTGTGTACTT
AX-171334090-2377::Chr3C:44124105-44124406	A	G	AGGTTATGTTACTTCAGGAAGTGGTATTGCTAATGAAAGTGAATATGAAGAAGCAGAAGCTGATATATTTGTAGGAGACATGGAATCAAATGTGAGAACATGTGGTATTTTTGACAAAGATCCATATCAGTGCCAAGAATCACAAGGGTC{A|G}TGGGGACCCCAAGATTTGGATAACAGAATGGACAGAGTCAGTGATACAATAGCCCATGGAACGAAAGAGAGACTAAAGAATGCTTGCTGGACAATGTTGAAAAGACAGTGGCAGACGTACTAAACCATGACAGTAGGGAAGGGCAGAAAT
AX-171359764-2619::Chr3D:44193916-44194217	C	T	TGCCCTGAAGGGAGCCTTCCTCAAGTACCTCTACAATGGCGAGCACTCCGCCTTCCTCAGATGTCAAGGCCACCCGACATTGATCAAAAGCAAGCAGTGACTCGAGAAGAGCACAGCATTTGTCGGCTGTTTTGGAGGACCTCTTGCCAC{C|T}CTTCAGTAGCTCTATTAAAGGAGGAATCGGCTGAACAGAAAGGATAGCTTGAAGGTTGTCTGTGATTGTGGAGAGGTTGTACAGAGCCATCACAGCATCATTCTTGGCTTGAGGATTCCCTTCTTTGAGGACTTTCACAAGTAGAGGAAT
AX-171267430-2625::Chr3D:45169875-45170176	T	C	TACTTTTGCTATTAAATTCAAAACATATCTTCTGAAGTCAATAGCTTAATGTAACATCTAATATTCTGGTTAAATGGTTTGGCATTACTGACTTTCCTATTGGATCATGTACCTACATTTGCCTGTATTAATTTTATTCCTTGTACAATT{T|C}GTGCTTCGGTAAATACTTATGAGTAGCTTTTGTGACTGATGTGATTAACTTCCTAATATGCAGATGACTGCTCATAGGGCTTTTCAATTCTGTAAGCAGTATAAGAGAACAACTGAATTCCGTAGGTTGTGTGAGATCATCAGAAATCAT
AX-171262709-1942::Chr3A:48034747-48035048	T	C	AGGAATTGTAGTAAGCTTGGTGTTTACACCATTGAAAGATCCCTAAAACTAGTACAGGATACAATGGTAGTAAGACATGGGGCAACATAAGCACCAAGGAGTCCATAACTATTTAGCAGCTATCAGTTATCTAAATTGCAAAACAAATTA{T|C}GGCCTATTTAATCAGCGGTTCAAAGACAAAGGTGGATAAGCATACTACCTAAACGTACAGGACTGATACATAAGAAAAGTTGCTTTTTTAAAAAAAATCAAGGCTTCCATATTTTCATCATACAATCCTCAGCAATGGTGGCTACTAAGT
AX-171307322-2639::Chr3D:49628667-49628968	T	C	AAGATGCATATGTATGTATGGGGACGGACAAGGGACAAGTTACCTGACGTTAGGACAAATTCTAGTGATGTCTGTTATGCATTCATGCGTCCGTTCCTTTCTGTTAGGTGAAAGCTTGTGTTTGGGACTTCTTCACCTTAAAACCTATCA{T|C}TGGGCCAATAAATTGAGGTTTAATCCGGAATTTGGTAGACCATCTTTCTGAAAGAATGGGTCAACTTGAAGCATCATCCAGCTTACTGAAAATGACATCCTACTATGTCTAGCTATGTGCAGACAAGGAGGTAGTGGTCAAATAGCCCCC
AX-171278520-2643::Chr3D:50576217-50576518	A	G	TCTATGTTGGTGATACCTGGTGGTTAAGGCTAGGAATGTCATAGATTAATAGGCAGAGTCCTCTTGCAATCAACCAATCATGGCTTGCATTCTCTATGTTATTACCAATAAACTGTCAATATTGATCCACATACTTCGTTTATTCAATTC{A|G}CCACTATAATTTGGTAAAAGGATAATATGATGCCTCTCCTGGTTGGTCATGGGGTTGTTGATTGGCTACAGATTGGTCGTTACCCAAGGCATGTGATCAGCCTGTTCTTCCGGCTGCTGTATCCGTGGTACTGGCCTTCCTCTTGCTGGA
AX-171291587-2652::Chr3D:54402293-54402594	A	G	TGCAGCTAGACCAGGGCGCTCTCGAGGATCCTTGTTGTAGTACTTGCAGCAGTAAAGAGTGGCTGCAAAGTACCAAATCAAAGGACACAAGAAACCTAAAAGAAAACTGCAAACACAGCATGTTCAACGGGCAATTCTGAACCAAAATTG{A|G}GATGAAGACTGGAGTAGTAAAGCATACTTACGAAGACCATCCTATCCCACAACCACAGCAAGGAAGCCGCCTCTCAAAGATTGCCAACCGTGGGTTTTCTTCATCTCTGAGCAGTGTATATTTGCCAGCACACCCCTGGCAATGGCAAAA
AX-118001417-2405::Chr3C:57501449-57501750	C	A	CTCGCCGAAGGGAGGGTAAAGAATCTCCCCTGATTTCTCTGGGATTCTGATGAGTTACGGCATGGGATTCATCAGAGCAGAGCTGTCATGAATGTGTGCTTCGTTCCTTTTTAGTTGTGTACTTATGCTCTTTCAGAAGTTGCTGTGAAC{C|A}TGTGAGGACACGCTAGTGTGAAGTCCATGTGATGTGTAGGACCATAAAGTATTACCTGTCGCCTGTCTATATAGGTTTTTTAGTTTCATGTCCGTACTTCAGGCATGCTGGTGGTTGCCACTTGACCACCACGGAACAATCATCTAAAGT
AX-171252876-2661::Chr3D:60607746-60608047	A	T	AGAAATACAGATATAAGCCGGACTGGAAATACAGATAACGGTGACATCTCACAACATCAGTACAAAAAGGTTAGATGGAAGCAACACATTTCTGCTGCTACTCAAAATGTTGCTCCATATCTCAAATCAAGTGATGAGTTTGGAAGATTT{A|T}GCAACAACCTATAAATATTCTCACAACAGATTGGGACTCTGGTCTCTATATTCAGCCTAATTAGCCTCTTGGAGCATATGCCACTCTGCAAACAGGGGCACATATTCACAAACATGAACCCACATATTATCACTAGCTTCACTGCCTACA
AX-171317899-2433::Chr3C:72782688-72782989	A	G	ATGCAATTCACCGCAGCTATCCAAGTAATCATAAAGCAACATATTAATGCACATGATTCTTATTAAGTTTTGATTATTGGAGTTCTCAATGTATTTCAAAAGCCACAGTGCAAAAGCAGCAAATCATAATATTATGCATGCTAGACACAG{A|G}GATTATAGTCCACTCTCAGCTCAGTAATGAGAAGTACTGTTTTTTCTTTCTTTTTTCCAGTGAGCATTGGTTTGGTTTGTTTCTTCAGGCGATTCTCCACTAACATATTTCAAGAAATGAATCATTTTACATTCTAAGAACATTATTTTG
AX-171321109-2441::Chr3C:75484717-75485018	T	A	GACCTTTTAGTATATAGCTAATAGCTAATAATGCCCTCACTTCTGCTATTGTTTTCTTGGAGTCATTCCTTTGCTTCTTTATGAATATGAGATGGTTTTCATTATTTTGCAGTGTCACCTTGGGACTGGCAGCATGTTATGTATGACAGT{T|A}TGACTAGCAATTTCTGATCACATGGTCAATTTCTGAGATTTGATTAAGATTGTCTATAAAGGACGTTGACTTCTTGTAATAAATATGGGAGCTAATTGCTGCATAGCTGCCGAGGAAAGTTCTCAGCCATCTATGGCTCCAGTTGAAGTT
AX-117296680-2443::Chr3C:76789817-76790118	T	C	CATATGATAATAGTGTCTCAAGTGCCCAATAGAATTCACTACAAGTCATACGAGTTATGAAATTGAACTTGAGCTAATAATCTGTGTACTTCCACTTTACATTTCTCACATCTAATGGTAGTTTTTATCTGCAGTCAGTATACTTGCGAG{T|C}ATTGGTGGCCTGTATGCCTTCAGTGTAGCAATTTTTCTCTGCCTCATGGCTCAAGTAAGTCATGTTACCTGTATTTGTGGTTAAGTTATGTTAATACTTTTCCATCGTTTTCATTTGTGAAACTCTTTCTACAGTCATGTTACTTGTTAG
AX-171359764-2194::Chr3B:81034039-81034340	G	A	ATTCCTCTACTTGTGAAAGTCCTCAAAGAAGGGAATCCTCAAGCCAAGAATGATGCTGTGATGGCTCTGTACAACCTCTCCACAATCACAGACAACCTTCAAGCTATCCTTTCTGTTCAGCCGATTCCTCCTTTAATAGAGCTACTGAAG{G|A}GTGGCAAGAGGTCCTCCAAAACAGCCGACAAATGCTGTGCTCTTCTCGAGTCACTGCTTGCTTTTGATCAATGTCGGGTGGCCTTGACATCTGAGGAAGGCGGAGTGCTCGCCATTGTAGAGGTACTTGAGGAAGGCTCCCTTCAGGGCA
AX-171267430-2197::Chr3B:81849545-81849846	G	A	ATGATTTCTGATGATCTCACACAACCTACGGAATTCAGTTGTTCTCTTATACTGCTTACAGAATTGAAAAGCCCTATGAGCAGTCATCTGCATATTGGGAAGTTAATCACATCAGTCACAAAAGCTACTCATAAGTATTTACCGAAGCAC{G|A}AATTGTACAAGGAATAAAATTAATACAGGCAAATGTAGGTACATGATCCGATAGGAAAGTCAGTAATGCCAAACCATTTAACCAGAATATTAGATGTTACATTAAGCTATTGACTTCAGAAGATATGTTTTGAATTTAATAGCAAAAGTA
AX-171278520-2214::Chr3B:86361787-86362088	T	C	TCCAGCAAGAGGAAGGCCAGTACCACGGATACAGCAGCCGGAAGAACAGGCTGATCACATGCCTTGGGTAACGACCAATCTGTAGCCAATCAACAACCCCATGACCAACCAGGAGAGGCATCATATTATCCTTTTACCAAATTATAGTGG{T|C}GAATTGAATAAACGAAGTATGTGGATCAATATTGACAGTTTATTGGTAATAACATAGAGAATGCAAGCCATGATTGGTTGATTGCAAGAGGACTCTGCCTATTAATCTATGACATTCCTAGCCTTAACCACCAGGTATCACCAACATAGA
AX-171323918-3302::Chr4D:1406513-1406814	T	A	ATGAAATGACACGCATATCTCCTGTGTAGTTCGAGGAAAAAAAAAAAGAAAAGGATAAGACTACTTCATGAACAGCTTCAAGAGTTGCAAACTAGTCATATGCTGGATATTTTTTATGATTGGTGTTTGCTGCAGACAAGTTACGTTTGA{T|A}GTGCTGATAACACATCTGAATATTTTGTTGCGACCTGTGAGTAGATGATGCATCTTCGTCAATACAAAATCTATAGGATAATTACCAATTTGTTGCATCAAGTGTGAAGATCCAATAGTGCCATAAAGGCTTAATTGTTGTTGAGTTAAA
AX-171314129-3114::Chr4C:1743814-1744115	C	T	GAATGAGTTTGACAAGGCAATATCTTTGCTGAAGAGGAGCCTGGGAATGCTTGAGAGGATCCCTCAGGCACAGCACTTGGAGGGCAATGTTGCAGCGAGGATTGGGTGGCTGTTGCTCTTGACCGGTAAGGTCACTGAAGCTGTCCCATA{C|T}TTGGAGGATGCAGTGGAGAGGATGAAGGACAGCTTTGGTTCAAAGCATTATGGAGTAGGGTATGTAAATAACAACTTGGGTGCTGCTTACATGGAGATGGACCGACCACAGTCCGCTGCTCAGATGTTTGCGCTCGCTAAAGAAGTCATG
AX-171240339-3328::Chr4D:2052203-2052504	T	C	CCATATGCCACCATTGACCACAAAAAGTAGCCAGATTGCAAGGTCTTCTTGGCAGCCCAATCATACCTAAAGACAGAGGGATAAAAGGTATTTCATAACTAATGACTGATAAGTACTTATTATAGAGAATCTGAAGAAAGTTGATTACTG{T|C}TATCCAGCCTCTACTTCTGAAATTAGCATCACCTTAATGCAAAAGCAACCAACAGCCCAGGAAGAAGGATATCACCAAAGCCTATGATGCTGTATCCGCCCCATGGATCAAACATCCGAGGAATCTTTAACAGCATGGGTACACCATCCT
AX-171321874-3329::Chr4D:2054357-2054658	T	A	GTTCACACCCTATGTTAGAACTCAGAAGACAAACCCACAGAAGCGCTCATCTATATACATTAACATGCTATATGAGTTTACATACATCATAAATAACAAGTGTCCTTGACATGGATAAAACTAGCAAATCAAACAAGATTACAAGTTGGG{T|A}CTGCAAAGGCCCCAATGATTTAGGTTTAGTGCTGAGAGATGAGCCAATCAGAAGTAAAAGGACCAAAGAAATCTCCAAAAAAGTTATCACAACTTATAAAATAAAGAATTTTTAATAGGTCTACATCAGTTCACTTACAAGGATTTATTT
AX-171314129-3375::Chr4D:3560737-3561038	G	A	CATGACTTCTTTAGCGAGCGCAAACATCTGAGCAGCGGACTGTGGTCGGTCCATCTCCATGTAAGCAGCACCCAAGTTGTTATATACATACCCTACTCCGTAATGCTTTGGACCAAAGCTGTCCTTCATCCTCTCCACTGCATCCTCCAA{G|A}TATGGGACAGCTTCAGTGACCTTACCGGTCAAGAGCAACAGCCACCCAATCCTCGCTGCAACATTGCCCTCCAAATGCTGTGCCTGAGGGATCCTCTCAAGCATTCCCAGGCTCCTCTTCAGCAAAGATATTGCCTTGTCAAACTCATTC
AX-171354812-3398::Chr4D:4801764-4802065	G	A	ACCAGCCTGTGCACTGCCCACTTATGGTATACATTTATGCACCATCATAGTCTCTCTTTTTTTTAAATGGCAATCATCTGTCTCCACTTAATTAGATCCTACATATATGCAAAGATACAATAAATTGGACAGAAAGGTTTGGTAGGGAGT{G|A}TGTGGTATATAGTACTTGTGGATGAATACATCCAGGTTGGCATGTATGCAGCTGAAAGTATAAAAAGAGTTTCACTCACAATGCCCTAGATTAGGAAAACGCCACCCATGTATATATGGTCTTCTTTTCTGAAAAAAATAAAAATAAAAG
AX-171298012-3399::Chr4D:4847992-4848293	A	G	CACCAATTTTAGCACTAGTAAGATTTGGCATTCATGTTTTCGAAGAGTGATAAATATTTTACAACTTCAAAGCAATGCAAATTCACTAAACTGCTCCGAGTTATGAACAAACACCCAACATTTCAACCTTGCGTCATGTCACCTAACCTC{A|G}TGAGCATCAAATGTAACTATTTTATTGGAATAAGGAATCTGGAGAAGTTCACATTCAATCTCCTAACTTATGCGCTTCTGTTATCAACAAATGGATCTTACAGTGTATCATAAACTATCCAAACACCTTACAGTGTTGCAGCAAGCCATT
AX-171322048-3227::Chr4C:6397742-6398043	A	T	ACAGAGACAAACCTTTCTTCATGCAACCCACAGCTTTGTCCATCTGCCTACTCTGAACATAACCGTCCATCAATATCTCCCATGTCTTGTAATTTGGACGCGCTCCTTTCTCTAGCATGTGGAGGTGGAGCCTCTCAGCCTTTTCAATCC{A|T}CCTATTCCTCACATAAGCACCAAGAAGAACATTTGAAACCCTCACATCATGCTTCCTGCATCCCACTTCCCAGCTTCCAAAGATCCACTCGGCCTGGCTGATGTCCCCAACTTTTATTGAACATAACATAGCAGTCATGTAGTTTGCAGA
AX-171322048-3426::Chr4D:6544009-6544310	T	A	TCTGCAAACTACATGACTGCTATGTTATGTTCAATAAAAGTTGGGGACATCAGCCAGGCCGAGTGGATCTTTGGAAGCTGGGAAGTGGGATGCAGGAAGCATGATGTGAGGGTTTCAAATGTTCTTCTTGGTGCTTATGTGAGGAATAGG{T|A}GGATTGAAAAGGCTGAGAGGCTCCACCTCCACATGCTAGAGAAAGGAGCGCGTCCAAATTACAAGACATGGGAGATATTGATGGACGGTTATGTTCAGAGTAGGCAGATGGACAAAGCTGTGGTTGCATGAAGAAAGGTTTGTCTCTGTT
AX-171301625-3486::Chr4D:8468799-8469100	G	A	GGATGTTTAGTTCCTTGTCACGCATCACTTCCTGGAGATCTGACAGCTCCTTCAATGTCAGAACCGAGCCTAACTTTTGGAAACCATCAAGCCATAATCTTTTAGACCTGAAATATTTTAGTGTTACAATTGATAAGGAATAGACAGTAG{G|A}AATTAAAATGAGCAACCACAGAAGGACCCAATTATCATTCAGATCTGACCATAACAAAAAATACAGATAAAGGAATGGTCAATATCAGATAATGACAGCTGCCAAAAGAATTTATAAACAGGATGAAACTAAAATGCACTTGGTGTCCTC
AX-171302445-3308::Chr4D:14815148-14815449	T	C	CCAGAAATTTCTGCAGTATGCTTACCATGCATGATATCATTTGCTGAATCTGCAGGGTTCAAAGAGGAATCACTTCTCAATCTTTTGTTAAGAGGGGATGATCTCACATCAGGTTGTATTGTAGTATTGCACGGTTGCCCAGTTCCTTCC{T|C}TTCCATTAGAGGACGTTTCAGCTTTAACAACTATTGATGGTCTTAAGGTAGAAACTAATTGTGACTGTGAACCAGCCATGACAGCACCCAGTGCCAATACATTACTGTTGGGTGCTGTGCTGCCACCTTGAGTGGAGATTGGCTTCATAA
AX-171355015-3309::Chr4D:14843810-14844111	C	G	ATATTGGGAATTTATGTTTGATGGCAGCACTACAAGGAATTTGATATTTACTAGCGATAGCTATTTTACCTCGACTATGTCCTCTGGCAACAGAAACACAGAGCATCCAATCTTCCTTGCAATACTAATGATGTAGGTAGCATTCAGCTT{C|G}TTGTCCTCATCTGACATTCAAAAACAAATTGTAGATTAGTTATGATACAGTTTTGAAGTCATCGGTGAAGAAGACAAAATGATTACTCAGAAATGAGGTTATCAAATAGTGAACTGAATGTATATGGGTTGAGAACAGACCAGCTTCCCC
AX-171333747-3105::Chr4C:15157695-15157996	C	A	GTTGGCATAGTTAAATTAGTAAGGAAAACAAGATTCATCATGGGCTACGCTTCTAGAAGTATAAAATCCAAATTCACCTTTCAGTTCATTTCAGATGAATGATAAAACTATTGAATAATTATTTTCTTTTAATTGCAAAATGACTAAAAT{C|A}TGAATTACGAAATATAACATACTTGTTGTAAACCTTACCCATAAGCTTCATGGTATTCATGAATAATACATAAGCTGCAACAGGTGGCCCTTTTATGTGATCAATCAAACAAATTAGATGTTCAAGAGAAAATCAGGATGGAAAGAAAGG
AX-171301140-3106::Chr4C:15972957-15973258	G	A	TTTTTAGCTTCTCGATCAGTGCAAACAAAATTGAACACGAATTTTTTGCACATGAATCAAACATTACCAAAAATGTTCATATCCATGAATTGCCTGGTTACAACGATAACAGAAGAATTTCCCACAGTTCCTACAGGTCATCTTGTTGCA{G|A}CCTTCAGTTTTCGAGATAGCCATTTTACATCTGGGACATTGCTTAGAATCGCGAAGCGCTTCACAGACACTTACTAATTCATCTATTTCCTTTTGTTCTTTCAACAATTGTTTTTCTGGCAGGGAATATTTCTGGTGTTTTTCCTGTTAA
AX-171333747-3315::Chr4D:16078776-16079077	G	T	CCTTTCTTTCCATCCTGATTTTCTCTTGAACATCTAATTTGTTTGATTGATCACATAAAAGGGCCACCTGTTGCAGCTTATGTATTATTCATGAATACCATGAAGCTTATGGGTAAGGTTTACAACAAGTATGTTATATTTCGTAATTCA{G|T}ATTTTAGTCATTTTGCAATTAAAAGAAAATAATTATTCAATAGTTTTATCATTCATCTGAAATGAACTGAAAGGTGAATTTGGATTTTATACTTCTAGAAGCGTAGCCCATGATGAATCTTGTTTTCCTTACTAATTTAACTATGCCAAC
AX-171301140-3320::Chr4D:17055050-17055351	C	T	TTAACAGGAAAAACACCAGAAATATTCCCTACCAGAAAAACAATTGTTGAAAGAGCAGAAGGAAATAGATGAATTAGTAAGTGTCTGTGAAGCGCTTCGCGATTCTAAGCAATGTCCCAGATGTAAAATGGCTATCTCGAAAACTGAAGG{C|T}TGCAACAAGATGACCTGTAGGAACTGTGGGAAATTCTTCTGTTATCGTTGTAACCAGGCAATTCATGGATATGAACATTTTTGGTAATGTTGATTCATGCGCAAAAAATTTGTGTTCAATTTTGTTTGCACTGATCGAGAAGCTAAAAAG
AX-171269142-3324::Chr4D:18828765-18829066	G	T	TATTTCATTGTGGCTCACCACACCAGGGTTTGTGAAATTCCATATTCCAGTGAGGTTTCTCTTTGCCATTTCAATTGAGATGGGAAGAAGTTCATCCAATATTGTCATTGAATTTGGGATGTTGACAACCTTATCATATCGGGTGATTTT{G|T}GTAATGAAATTGCGAGGATTGGAGAGGTCCGATGAAATAGGCATCCTTACACGAAGGGTGCATACATTCTCGTAGTTCTTGAGCAGTTCCTCAACCTATAAAAATAAATGTTAGGTTCACATGGAAGGAAGAAATGTTCCACCATCGAAT
AX-171368988-3338::Chr4D:23031620-23031921	A	G	TGCAGTCTTCCTACGCAAACACAACTACATACACCAAGTCGTTGTCAAAAAAAAAAACTACATACACCAAACAACACATATAAAAATGGAAAAAAAATCGATCAGTCTACAACATTAGGTACGGTTACTCGAATGTTCTCAACTCCAAAC{A|G}AACAATTCTTCAGCTCGCGGACTAACATATCGTGGAAAGGAAATGCTCAAACTTGAAAAGGATCCCACTCCACGTAAGTACATGGTCAAACATCAGACTTTACACGACAGAGGGGGCAAAAAAGAAATGCCACTTCATAAAGAAAAAAAA
AX-171322422-2725::Chr4A:24402080-24402381	T	A	GGAAGGCGTGGGCCTCGCCGGGGTGGCGCGCGGCGAAGGGGTTCCGGGGGTCTTCGATCTCCTCCAAGAACTGGCCCTCGATGGAGTAGATGTCGGCGGACGGGCCGAGGTGCGTCAGCGGCGGCTCTCCTTCCCTGTACGTCCATATCT{T|A}GAACTTCCTCTCCATCTCCAGGTAGCTCCTTGATCCATGATCCGATCCATGTAAGATTGAATTTTTAATTTATCGATTTGTGCACGACGGTATATATGCTTTATTTGTATCTATGTGTGACAAAAAATTCCTCTACTTGCGCATGTCGAT
AX-171322422-3346::Chr4D:25146938-25147239	A	T	CGACATGCGCAAGTAGAGGAATTTTTTTGTTACACATAGACACAAGTAAAGCATATATACCGTCGTGCACAAATCGATAAATTAAAAATTCAATATTGACATGGATCGGATCATGGATCAAGGAGCTACCTGGAGATGGAGAGGAAGTTC{A|T}AGATATGGACGTACAGGGAAGGAGAGCCGCCGCTGACGCACCTCGGCCCGTCCGCCGACATCTACTCCATCGAGGGCCAGTTCTTGGAGGAGATCGAAGACCCCCGGAACCCCTTCGCCGCGCGCCACCCCGGCGAGGCCCACGCCTTCC
AX-117226049-3153::Chr4C:26667761-26668062	G	A	TATCATCAACAGACGTAATGCCTCTGCCAATGTTTTGTTTTTTATAGTCCTGAGAATACAGGGCACTAACATTTATAAAGAATAAGAAGCATCTAATGCTATTTATAAGCATCTACATATATTAACCTGTGCTATTTCTTAGGTTGCTTC{G|A}TCATATGGCTGGCCTGTCTCAACTACACATTGTATCGTTGGGGCCATGGTTGGTTTTGGGCTGGTGTATGGAGGGGTGAATGCAGTTTTCTGGAGTTCTTTGGCTAGAGTATCTTCATCTTGGGTCATTTCTCCATTGATGGGTGCAGCA
AX-171363333-3350::Chr4D:26713915-26714216	C	T	TGATGAGGAAATGTGCGAATCTGAACATGCATTCTGAAACATCAATCACAGTGCCTTCTTCTTGGCGTCCTTGGCCAGCCCCTTCTTGCGGATCTTAATGCACATGCCCAGGCGCACGCTGTCGATAAGGGACTCGGGAAGAATGGAGAT{C|T}AAGAACCACAGGACAGAGTGTGGCCAGTACGGTGTGCACCTAGGCTCGTATCCAATGTGACGAACAGCAACACGAGCATAGGTGTCAGCAGATGGGATCATGAAGGAAGACTTCTTGATGGATGCCATCTTTGTCGCCACGTATAAGGGC
AX-171279059-3351::Chr4D:26721876-26722177	A	G	GGCTCTGGGACCTCAGTGTTACTAGACATTCTACCTTCCTGTTTGGAGGAACGATGTTCTGCATGGATTAATCCAACAGACTAATTAGAAACACGTTATCCAATCAGAAACCCACTCTTTAATTTTATATACAAACAAAACAAGTTACCC{A|G}CTCTTTAATTTTACATTGAAACAAAACAAGATAAAATAAGATCACCTGATTCGTTGGCACGTAGAACAATGTTGCAACTCTTGCTGCGTACACTGCTCCTCACTGGCTCCACTTGATCCATTTGGATTTCAAATTGAACAGTAGTTCCTA
AX-117226049-3355::Chr4D:27679740-27680041	T	C	TGCTGCACCCATCAATGGAGAAATGACCCAAGATGAAGATACTCTAGCCAAAGAACTCCAGAAAACTGCATTCACCCCTCCATACACCAGCCCAAAACCAACCATGGCCCCAACGATACAATGTGTAGTTGAGACAGGCCAGCCATATGA{T|C}GAAGCAACCTAAGAAATAGCACAGGTTAATATATGTAGATGCTTATAAATAGCATTAGATGCTTCTTATTCTTTATAAATGTTAGTGCCCTGTATTCTCAGGACTATAAAAAACAAAACATTGGCAGAGGCATTACGTCTGTTGATGATA
AX-171287455-3359::Chr4D:28590393-28590694	C	T	CAAATAAAAACGAAAGGTGCTACAGTAACTTTTCACCCACTTTTCACCAACTAAACACACCCTAACATAGTTATAATGATGTACGTAAAATCTGTTCAGGCTGTAAGTATGCAAATGAAATTAGCACAAAAATTTGACAAGAAGGTCCAT{C|T}TACAAACTACAAAAGCTAAGCTACAAAACTTGGGCCAATTGCTAAGCTACAAAACTTGGGCCAAAAATGAAAGCCGACCCGAAAATGAATATAAAGAAAAAGAGTGTATTTGGATCTCTAAATAAACTGAGCAATCTACATAACTTTCCG
AX-171295582-2931::Chr4B:31480873-31481174	C	T	ATCTTCTAAGCCTAGTTAGACCATGATTGGACACTAATTGTCAAATAACAACAAAATTTGCTACAGTGTCATTTTGCAAAATATTTTGCATCTAAACAAGCCCAAGGCTTTAGGGGTCAAATGACATGCATGGTTTAAGCAGCCTGTATA{C|T}ATCCCTGTGCCCTTCCACATGAAATCGCGAGAATATTGCCCCAGCCTTCATGCGCAGCAATTTGCAACAACCATGTTTCCCTTCATTCATGAAATAAACCAAAACAGCATGCACTGGCCTGCCTGTTACTATAGCTGCCCGTTAACTCCT
AX-171295582-3378::Chr4D:38238131-38238432	G	A	TAGGAGTTAACGGGCAGCTATAGTAACAGGCAGGCCAGTGCATGCTGTTTTGGTTATTTCATGAATGAAGGGAAACATGGTTGTTGCAAATTGCTGCGCATGAAGGCTGGGGCAATATTCTCGCGATTTCATGTGGAAGGGCACAGGGAT{G|A}TATACAGGCTGCTTAAACCATGCATGTCATTTGACCCCTAAAGCCTTGTTTCTGAAAAGATTGCTCGAAAATGTAAAGTTGGTATTAGCTACTAGTAGCATAACCGTAGTGCATGCATTAGAGCGACTCCAAGAGATTAGTTAAAAACCT
AX-171256533-3385::Chr4D:41188416-41188717	A	G	GTTCATGTCCCAAGGCTATAGCTAAACTATGTTCAAATGGAGTACCTTAGCATAGGACAAGGAGAGAAGACAACGTACCTTCAGCCAAGAAGGGAAACCTGAGAAAGGTGTGCCAGATGAGTTTGGTGTCTGACCAATGATCTCAAAACA{A|G}GCCAACTCTTTTGTACTTCTGTTATGTAGTTTCACAACAGAAGGGTTTTGATCTTGCAGAATGATGTCATTAGTGCTGATATTTACTTCAGGGAAAGGCTCCAAGCCCTGAAGGTAGTCCAGCACTTCCTTATTTGAAGTCATTATTTCT
AX-171307405-2957::Chr4B:43477049-43477350	A	G	CATCAATCCACGTATATGTGCAGGCTTAGGACTGAAGTATACATGCTTAAGCAGGAGGGACTCTTCTCCCCTCTTCTTGCTGCTATGATGACATTAGGATGGGAAAATGTTTCTATTTGCTCTGCAGAAGAAACATGCATGCATGCATCT{A|G}TTGGTCCTTTCATTAGACATGTTTCTCCTTTTTCTCTACTATATTAAGATGCGGCAGGTCCTCTAGTGAACATACCATGACAATGTGCATAACCTTCAGTCATATTCTCCCGCTTTGTATGTGTGTTTCAAGCAACTTTTCTTTGTGAAA
AX-171318266-2980::Chr4B:50622705-50623006	C	A	AATTCGTACCTTGGACTGGAACAGTAAGCTGGGACATTGCACCGTGGGGTTGTTGGAAGATGTCTGGCGAGAACAAAACTCATCTGGTAATTATCGCATAATATTAAAATTCTGTGAATTTTGCTTGTCTATCAAATGTTGGCTGAGATT{C|A}TAAATTAATAAGGTACTCATTTAGCATTCATAGTTGTAGGATAATATGAAAAGAACTTTGCTTTGTAGCAGTCTCTGTTTGCAGTCGAACTCTAGTGGTGGTTTGACTGTTACAGCCAACCTTTTTGTTCCGCAACCTTTGAGAAATATA
AX-171294791-3401::Chr4D:53237692-53237993	G	A	TGTTAATACGTTATTTAGTGTATTTACAGAATTTGAAAAACGCAAGCCAGAGGAAACAATTAAACACATGAGGACAATAGAGCATGAGAAATTGACAGTTAGTGATACTGCTGTTATGTCTTTTGGTATTGATAATAGCATGTGTCCGAG{G|A}TATTGTTTAGTATCTTTCATGTTCTTTTTCATCTATAACATTTGATGTTTTAAATAGCGGGGTAAACCATTTAGCAGTCGCTACCTCTAGATGCTAAGAGGCACATAATGAGCTAATAGTGGCAATAACAATTTAGTGGGTGTACCCAGT
AX-171284042-2982::Chr4B:54252966-54253267	C	G	GTGTCTCCCTGTTTTCTCGTCTCTTTTGGGTTTCATCTCTAGCCTACCCCAACTTGCTTGGGATAAAAGGCTATGTTGTTGTTGTTGTTGTTGTTGTTGTATTTGTATTTCATTTTCATGTCACATTTGTCAGTTGATGTATGGTCTGGT{C|G}TATTGAATCTAAATCACGAAGCAAAATCTTGGCATCACTCTGTTCCTCGTATCAATGTAATATCCAGTTAACCTTTGTTATAGTTAATACAGAATCATCCATGACAGTTTGGTTCATAGGGTTTCTCATTGAATTTATGTCACTTTGATT
AX-171354325-2983::Chr4B:54254337-54254638	C	T	AGCTCTGCTCATACTGGTGTCTTCACTTAATTAATAACAATGTTGTTGATGCTTTTATGAAAAAAAGGAAGCTGTTTCCCTTGGGAAATCAGAGGACGCGCCAGAGTCTGCAGCTCGGAAATTGACAGAGATTGCTTATTCTCGTGGCAG{C|T}GCTGACAATATCACATGTATCGTGGTCCAATTTCACCATGACAAAACTGGATGAGCCGTGTGGCGGCCAATTTCAGTTGTACCCTGCTTCAGGCTATTATTATCCTGCAAGCCGGGTGGTGGGGTTCTCCCAGATTTACCCTGCTTCAGG
AX-171307405-3404::Chr4D:55753276-55753577	A	G	CATCAATCCACGTATATGTGCAGGCTTAGGACTGAAGTATACATGCTTAAGCAGGAGGGACTCTTCTCCCCTCTTCTTGCTGCTATGATGACATTAGGATGGGAAAATGTTTCTATTTGCTCTGCAGAAGAAACATGCATGCATGCATCT{A|G}TTGGTCCTTTCATTAGACATGTTTCTCCTTTTTCTCTATTATATTAAGATGCAGCAGGTCCTCTAGTGAACATACCATGACAATGTGCATAACCTTCAGTCATATTCTCCCGCTTTGTATGTGTGTTTCAAGCAACTTTTCTTCGTGAAA
AX-171354325-3411::Chr4D:57904520-57904821	G	A	CCTGAAGCAGGGTAAATCTGGGAGAACCCCACCACCCGGCTTGCAGGATAATAATAGCCTGAAGCAGGGTACAACTGAAATTGGCCGCCACACGGCTCATCCAGTTTTGTCATGGTGAAATTGGACCACGATACATGTGATATTGTCAGC{G|A}CTGCCACGAGAATAAGCAATCTCTGTCAATTTCCGAGCTGCAGACTCTGGCGCGTCCTCTGATTTCCCAAGGGAAACAGCTTCCTTTTTTTCATAAAAGCATGAACAACATTGTTATTAATTAAGTGAAGACACCAGTATGAGCAGAGCT
AX-171284042-3412::Chr4D:57905904-57906205	G	C	AATCAAAGTGACATAAATTCAATGAGAAACCCTATGAACCAAACTGTCATGGATGATTCTGTATTAACTATAACAAAGGTTAACTGGATATTACATTGATACGAGGAACAGAGTGATGCCAAGATTTTGCTTCGTGATTTAGATTCAATA{G|C}ACCAGACCATACATCAACTGACAAATGTGACATGAAAATGAAATACAAATATGCTACTTAAAATACCTACTTCCAGTATGCAATACCTTTGCCAGCTTTTGAAATAACAGCACGAGAATCACCAACATTTGCAACATACAGATGGTCACC
AX-171269335-3422::Chr4D:62522353-62522654	G	C	AGATGCACATGCATATTGATCTGTAACAAAGGGAAAACTAGGGTGACAACTGACAAGTCTCCACTTCCCATTGACCAGCTGTGCTTCGTGTGTGCTTTATACATGAAAATCTGAATAATGTTTGCTTCTACGATCAACCTGATTTCTTAT{G|C}TGCTTCATTTCATGATCCATATGAAGGTCGATCAATCAAATAGATGTAATGAGGAAGGGTGAATCATAATAAACAAAGCAAAACATGACAGAAAATACAGTTATCTTCATCACAATGCCTCCATCGAATTCCTACTCATCAATTATACTT
AX-171240294-3423::Chr4D:62540314-62540615	A	G	TAGCACAGGATTAGTCCCGGGCCTAGCCTATTTCTGGTTCCGTCCCTGGACAGGGTATAAATTTATATCCACATTCACCATCAGTAAGATGGAAATTGAACAATTTTATCCTCTTGCTTAATTATTTACAAGACGTACAGAGACAAGATT{A|G}AGGACCACCAATATACTTTACTCTTTATAATGTAAAACTGGAATAAAGTGACATTGTTGCAACTGCTGGCATCAAATAGATAATGAAATTGTGTGGGAACACATGCTTATCGCAATGGTATGCCATGAAGAACATTCTCAAATTTCAACA
AX-171316995-3236::Chr4C:67226400-67226701	T	C	GGCAGAGGAGCTATCTCTTGACGCATCTGAGATTGTCATTGCAAGCACTAGGCAAGAAATAGAAGAGCAGTGGAACTTGTATGATGGTTTTGAGGTTATACTTGCAAGGAAGCTCCGAGCAAGAGTTAAACGTGGTGCTAATTGTTATGG{T|C}CGTTTTATGCCTCGTATGGTTGTAAGTATACACATTCTACTACCCTTGTGGTAACTTTGATCATTGCAAGTATATTCTGTCCAGGCAATTAGTGCAAGGATGTAATTGCACCAATGTCTATTGTGACTTTGATTCGACCTTATTCTCTAT
AX-171263632-3433::Chr4D:68312547-68312848	A	G	TGGCTAGTGAGCATCTTGTGCCTATTCCTGGTGGACGACATGCCCAACAGAAGCTGGTGGCTCCAAGAAGCCTCGAAAGAGATCTTGTAAAGCTGGCCAGGACATCAATAAACGGTGTAAAGATGACCAGAATGACAAACAACGGTGACA{A|G}TCCTGGGGCTTTGGGACTCATCCGCCTTGGAAGACGCTGCAGAGGCACAAGGGCGAGGATCAAGTCACCTTGGTTTCCTTGGCATGCAGCAGCTGCTTGCTAAGCCACCAGTCATCGTGCGAACCTTCTCTGAGGTGGTGTTAAACATAT
AX-171316995-3440::Chr4D:70059036-70059337	A	G	ATAGAGAATAAGGTCGAATCAAAGTCACAATAGACATTGGTGCAATTACATCCTTGCACTAATTGCCTGGACAGAATATACTTGCAATGATCAAAGTTACCACAAGGGTAGTAGAATGTGTATACTTACAACCATACGAGGCATAAAACG{A|G}CCATAACAATTAGCACCACGTTTAACTCTTGCTCGGAGCTTCCTTGCAAGTATAACCTCAAAACCATCATACAAGTTCCACTGCTCTTCTATTTCTTGCCTAGTGCTTGCAATGACAATCTCAGATGCGTCAAGAGATAGCTCCTCTGCC
AX-171304423-3442::Chr4D:70199914-70200215	A	G	CAAGAGCAGTATTTGAACTTGTTTGTCATGCAATATCCATGTCAGTCGATTTCTAAAAGGTCCTTAGCAAGACAAGCTATGAAAATTGTTTGATAATCTGTATCATTTTCAGGTAGAGTATATACTACGGCAGAAGAAAAATTTGTCAGC{A|G}TACTTGCGCCCATGCAAGACCTTGCAGCTTGGCCCTGACTTCTTCATTCCTCATGATGCTGATGATGACACAACTCACTCAACCCTTGATGTTGATGAGCCCATGGGATCATCGGACTCTGAGAATTTGAGTGCACCATGCACAAATTTT
AX-171253774-3245::Chr4C:70505995-70506296	T	G	ATATGCTCTCCTGGCTGCTTTTGTTTCATATACGTCTGGTGGTGCTCAGAAAGCTGCTGGCTGCCCTTCCAAAACCTGGTGTCATCTTCTGTTGCTTTTTGATGATGCTCTTGTATCATCACTCATCAGGCAGTAGCAGATTGGTACTGT{T|G}CTGCAATGCCAAAAAACCATGGGTCCTCACTCTGCCTCGAAAGAGTGTCATGACTAGGTTGTCCGGAGAATATTCACATTCACCTCATTCTGATTTTTAAGGGCCTATTTGGTACTAACAAATTTCAACTTTGAAGGATCTTCATTTAGG
AX-171324753-3445::Chr4D:70756361-70756662	T	A	CTGCTCAATTTTATGTGCTGGATGCTCATGAAAATTGAGAAGAACATAACGGAAAGAGAAAAAGATAAAGAAATCACACCTGCTGTTGATTGGAAGAATTCTTCAAGGTCTCGTCCTTGCTCTGAAAATTTTCAAACACATAGGCATAAG{T|A}GTGATACTGTTAACCCCATCTCATGATCAACAAGGAGTGTACCAGGTGTTAAGTGACAGGATATTGATTATATGTATTACTTCTCAGACCCAGAAGGCTGTGGAGCAAATTGAATAATGATGTAAGCACAAATGATGCAAAGGAAAATAT
AX-171293210-3454::Chr4D:73052094-73052395	T	C	TGTGAGATATTATGAACCTGAGCACTGGAAATTTGGGGAATCAGGAAACAAGTATTTCCGGCATGCTACTGGTCAATTATATGCTATTTCGAAAGATTTGGCAACCTATATATCTATAAACAAGTGAGTTAACATGTGCTTGAATTTTCT{T|C}GAAATACAGTTCATTTTAGAACCTTTCACTGACTTAGTTGCTACTAATCCAACTATGCCAGGCATATCCTGCACAAGTATATAAACGAGGATGTTTCACTAGGGTCTTGGTTCATAGGGTTAGATGCTGAGCATATTGATGATCGGAGAC
AX-171253774-3455::Chr4D:73602924-73603225	G	T	ATATGCTCTCCTGGCTGCTTTTGTTTCATATACGTCTGGTGGTGCTCAGAAAGCTGCTGGCTGCCCTTCCAAAACCTGGTGTCATCTTCTGTTGCTTTTTGATGATACTCTTGTATCATCACTCATCAGGCAGTAGCAGATTGGTACTGT{G|T}CTGCAATGCCAAAAAACCATGGGTCCTCACTCTGCCTCAAAAGAGTGTCATGGCTAGGTTGTCCGGAGAATATTCACATTCACCTCATTCTGATTTTTAAGGGCCTGTTTGGTACTAACAAATTTCAACTTTGAAGGATCTTCATTTAGG
AX-171258044-3258::Chr4C:74272942-74273243	C	T	TAGATGTGTGTGTAATAGGTAGAGATGCCCACTTGCTAGTTTTATGTCCTACAATAATAGAACAGTGCTTTGAAACAGGTTGACAATATAGAAATATTAGTTGATGTAGCATTATTTTTCAAAATGTATTATGGAAATTCATTGTGGAAT{C|T}CACAGGAGGAGATAGTCATACAGGTTGAAAATTGCTATGCTATGAAGAACTTGTTGCCAAACAGGCAGCAAAAGACAGTGTCTCATAATGCCAAATCAAAAGGTTTGGTTCCACCAAACACCTCTCATTTTCGTAACCAAGCAGGAATTC
AX-171270569-3055::Chr4B:75471756-75472057	T	C	TCATATGTTTTTTACGGGGTATTCACGTGGGCTTGTTGGTCCAGACGATTTGCCCCTGTTACTTAAGCTTAAAGATTGGCCACCACATCGTTCTTTTGAGGAGCGGCTGCCTAGACATGGTGCAGAGTTTATGTCTGCGTTGCCATTTCG{T|C}GATTACACAGATCCTAAATGTGGCCCTCTTAATCTGGCAGTAAAGCTTCCCGAGGGTATTAATAAGCCAGACCTTGGTCCAAAGACTTATATTGCATATGGTGTTTCCAAAGAGTTGGGAATTGGTGATTCTGTCACCAAGCTTCACTGC
AX-171264516-3457::Chr4D:75628102-75628403	G	A	TCACAGCATCTTGAGAAAGGCGAAACACACCAAGGGCCAGCTGTTCTTGGAATTGCTCTTATTGCTATGGCTGAAGAATTAGGAGCTGAAATGGCTGTACGTTCACTTGAGCGTCTTCTGCAGTATGGCGAGCAGAATATAAGACGAGCA{G|A}TTCCTCTTGCTCTTGGTATACTCTGCATATCTAATCCCAAGGTATGCGGATAAATTTGTCTCGTGCAAACTAAATCTCTGATACATGAAATCTCCTGCTGGAAACAATGCCTGATTAGTGTAGTTTTAAGAACTTTGGTTTCAAACAAAA
AX-171258044-3465::Chr4D:77304241-77304542	G	A	GAATTCCTGCTTGGTTACGAAAATGAGAGGTGTTTGGTGGAACCAAACCTTTTGATTTGGCATTATGAGACACTGTCTTTTGCTGCCTGTTTGGCAACAAGTTCTTCATAGCATAGCAATTTTCAACCTGTATGACTATCTCCTCCTGTG{G|A}ATTCCACAATGAATTTCCATAATACATTTTGAAAAATAATGCTACATCAACTAATATTTCTATATTGTCAACCTGTAAGGTGCGATTTTAGCGCGACTAGGCATGAGGAGGGAGACGTTAGCCTCGATGGGCAAGTGGTGGCCAAGAAGG
AX-171270569-3274::Chr4C:79075825-79076126	C	T	TCATATGTTTTTTACGGGGTATTCACGTGGGCTTGTTGGTCCAGACGATTTGCCCCTGTTACTTAAGCTTAAAGATTGGCCACCACATCGTTCTTTTGAGGAGCGGCTGCCTAGACATGGTGCAGAGTTTATGTCTGCGTTGCCATTTCG{C|T}GATTACACAGATCCTAAATGTGGCCCTCTTAATCTGGCAGTAAAGCTTCCTGAGGGTATTAATAAGCCAGACCTTGGTCCAAAGACTTATATTGCATATGGTGTTTCCAAAGAGTTGGGAATTGGCGATTCTGTCACCAAGCTTCACTGC
AX-171287985-3761::Chr5B:768919-769220	T	C	ATTGGTGTTATGGGGTGGGCACAAAATCCAACACTCGAAAACCAAACCTGAAAACCCGAAACCTGAACCCCAAAAAGCCAGAACCCAAAAAATCGGATACTATCTTCAGTAATAAATCTAGAAACCCGAACTTTCTTTGGGTAATTTGAG{T|C}AGTGTCTCCTGGTACCCGAATTTTAGCCGTGCAGTAGCCCAACATGCTATTTTACACTTTTAACCCAGACCAATTCCCTACGCCCCAGCCCAATCTCACCGCCTAAACATACCCTAGCCGCATCCCACCTGAGCTCCTGTCGTGCCCATG
AX-171271206-4025::Chr5D:4247870-4248171	T	C	CATGGCATATTTGCGATCTCATATTGGTTTTGGTTTTGGATTCTGAACTTATTTATTAGGTAAGAAAAACAAATTATATGAACTAACAGTTGCTGTTTGCAATTCTAAAATTCAAAGTACAGGAGAACATGGCTACTTCAGATGTACAAA{T|C}GCAACATTGTGCTGAAGATTCCGAGACTACAATCGAGATCAAAATCAAGACCTTGGATTCTCAGACATACAATTTGCGTGTGAATAAATGTGTAAGTTGATAATGCACATGTATCTCATAAGCTGGCTGTTTGTATATTTACTCTACATA
AX-171309236-3861::Chr5C:4404619-4404920	T	C	CCTTGTTGAATGAAATGATGTTATGCTTTTGATGTCTTTTATGTTTCATAAGGTTTGAAATTTTTTCAATCATGATCAAGTTCCATCAATATAATATATGGTTGTTATTGCATTTGTGCTCAGGGTGATCATTACTGATGTTTTGGGTGG{T|C}GATATCCAATTTGACTTCTACCACCGCTGGTTTGATGCTATATTTGTGGCTAGTGCGTTCCTGTCCTTGCTTCTGATTTCTGCCCAATACACCACCAGGCAAACAGACAAGCATCCGATTGATTGATGCATCTTGCCCACATCTGTGCAT
AX-171285955-3782::Chr5B:9426404-9426705	C	T	GTCAGACCAATGAGGCAATGACCATGTGAAAGTGTACATCAGCCTGTGCAGGCAACGTATGCACACACAAAAAGCATGACAATGCCAAGTGCATGTGCATGTGAATATATGCAACCTCAGACATGTCTCCCAGATCTCAAGTTTGCAATG{C|T}AAAAGGCATAAGATGACTCTGTCCCGTGCACTCCACTGTTCATCTCTCCTCGTTACGGCGCTGCTGTTCATTTTCCCTTCATCTGCAGCAGTGCCGCCTGCTCTCATGACCCTTTCCAAGGCCAATGCACCACCATATGGTGTCGATTTT
AX-171238668-3657::Chr5B:12829702-12830003	C	T	CTAGCGGTCTTCCCATCTCCTTATTCAATATGCTCTTACTTACTGATCATAAACATATGAACATATCACATCCATTTTTAACTTATACCCTGGGGAGACACACTGCTATGGTATCTTTCACCTCTCTTCTTTGATTTGACATGGTAAACG{C|T}CATTCCTTCTTAGTTCCATCTTGTAATGCAAAGTATTTTGTATCTAGTAGCTTCTGGGGAGAAGGCCATATGTGCTAGGGACCTGCTTTTCCTAATGCATTCAGAGATCATATGTAAAAGAGAAACTTATAACTAAAATATTACATGAAC
AX-171294032-3800::Chr5C:12851128-12851429	A	C	TTATATACAATGTCAGTTATCTACTGGGTCTATTCATACATCACTTGCATTTATATATTTTTAAATGGTGCCTATTATGGTTGTTTATCAGGATAAATTTGTAGAGCCTGCACCGTGGGGAGCAAATCATCCTCTTCAAACAGGCATGAG{A|C}GCCTCTTCGTTTATGCCGCATAATGTTCAAAACAGTATGTTTCTATCTGGAGGTTGGAAGGTCACTTGACTATTTGAGTATCGGGTCTAATTGTTTGCTTCCATGTATCTTCTTTGTTTCTTGTTATCTGCTGTTAACTGTCTCGCGCAA
AX-171309236-3952::Chr5D:15841362-15841663	A	G	ATGCACAGATGTGGGCAAGATGCATCAATCAATCGGATGCTTGTCTGTTTGCCTGGTGGTGTATTGGGCAGAAATCAGAAGCAAGGACAGGAACGCACTAGCCACAAATATAGCATCAAACCAGCGGTGGTAGAAGTCAAATTGGATATC{A|G}CCACCCAAAACATCAGTAATGATCACCCTGAGCACAAATGCAATAACAACCATATATTATATTGATGGAACTTGATCATGATTGAAAATTTCAAACCTAATGGAACATAAAAGACATCAAAAGCATAACATCATTTCATTCAACAAGGTT
AX-171244488-3676::Chr5B:16415756-16416057	G	A	GATCCTTGTAGCTTCCTTCCACTCTTCTGCTGGTGGAGCACTATCCAAAGCCATCCCTGCTTGAACGAGAAACTTTTGACCTGTCTTGTTAACCAACCAAATCCCCATATGCCTGATTACATGGTGCATTTTTACCTTTGATGACAATGA{G|A}CTACTGGTCTGCAACAAGCTTGCTGAAATAAGGCTCTGAATTATCTGATCACCCTTTTGACGATCATTGAGTAGCAAACCTTCAGCCAGCCAATAATCAACTAGTGGTTCCTTACTAATAGATCCATATTCTGGGAAAAGGGTGCAGTAC
AX-171285955-3957::Chr5D:17573394-17573695	G	A	GTAGTCATTGTTGCCTGCATCAACAAGGGAGTCTCCAAAGATGAAGAGAGCAGGCGGCACTGCTGCAGATGAAGGGAAAATGAACAGCAGCGCCGTAAGGAGGAGGGATGAGCAGTGGAGTGCACGGGACAGAGTCATCTTATGCCTTTT{G|A}CATTGCAAACTTGAGATCTGGGAGACATGTCTGAGGTTGCATATATTCACATGCACATGCACTTGGCATTGGCATGCTTTTTGTGTGTGCATACGTTGCCTGCACAGGCTGATGTACACTTTCACATGGTCATTGCCTCACTGGCCTGAC
AX-171267692-3818::Chr5C:18875346-18875647	C	T	CTATGACTCTAAAGCTAACCAGATTCAATATCTCCTTTTTCTTTGTACTAGGTGACACACAAATTGAAAACCTTGGTCCGTGTTGTGGGAGCATATCCATGTCAACCTAGTGTAGTCCATTTGTTGCTTTCAACTGGTACATATACTATG{C|T}GGTTGACTCTTGAGGATCCTACAGCGAGAATTCATGCGTTCGTCCATAAGGATGAGATGGTAATATATTAGTAAATAACCCTTATGCTTGATTTCCTTGTGTACAGTCTACAGACCGTCCTAGGTGTCCACATTCATCACTAGTGAAAAA
AX-171238668-3961::Chr5D:20327664-20327965	G	A	TAGTTCATGTAATATTTTAGTTATAAGTTTCTCTTTTACATATATCTCTGAATGCATTAGGAAAAGCAGGTCCCTACACATATGGCCTTCTCCCCAGAAGCTACTAGATACAAAATACTTTGCATTACAAGATGGAACTAAGAAGGAATG{G|A}CGTTTACCATGTCAAATCAAAGAAGAGAGGTGAAAGATACCATAGCAGTGTGTCTCCCCAGGGTATAAGTTAAAAATGGATGTGATATGTTCATATGTTTATGATCAGTAAGTAAGAGCATATTGAATATGGAGAAGAAAAGCAGTGCTA
AX-171363600-3972::Chr5D:21408952-21409253	T	C	CGTTAAAGGACATCACTGGAGATATGGTAAGTGTTGTAATCTCTGTGAAAATTTTTCCAGCAGATGTTTGTTTCCGAAATGCTTAAGGTTGTACCTTGTGTAGTTTACCAAAGAATCAGGTAATGTGGTGGATGAGGTTAAGCTGAAGGT{T|C}GTCTACGTCCCACCACCCAAACCGCCATCCCCAGTGCGTGAGGGATCTGAAGAAGACTCATCACCCCGAGCTTCATTGTCTGATGGAAGTAACTTGAATTATCAAGAGGTATGGCCTGCAAATGTTATTTGCTTGTTTCATTTCCTTGTT
AX-171289129-3974::Chr5D:21904061-21904362	G	A	ATCACAGGAATTGATGCTACTGTCTATTACAGCCCAACAATTTTCAAAGATGCTGGGATCAAGTCTGATCAGGAGCTTCTTGCTGCAACTGTTGCCGTGGGTTTCACTAAGACAGTGTTTATCTTGGTTGCAATTTTCCTAATTGATAGA{G|A}TTGGACGGAAGCCACTTCTTTATGTGAGCACCATCGGCATGACTATCTGCTTATTCCTCTTGGGGGTTGCACTTACACTTCAAAAGCATGCCGTGGGGCTTATGTCTCCACGTGTCGGTATCGACCTAGCAATTTTTGCAGTTTGTGGCA
AX-171294032-3980::Chr5D:22785088-22785389	T	G	TTGCGCGAGACAGTTAACAGCAGATAACAAGAAACAAAGAAGATACATGGAAGCAAACAATTAGACCCGATACTCAAATAGTCAAGTGACCTTCCAACCTCCAGATAGAAACATACTGTTTTGAACATTATGCGGCATAAACGAAGAGGC{T|G}CTCATGCCTGTTTGAAGAGGATGATTTGCTCCCCACAGTGCAGGCTCTACAAATTTATCCTGATAAACAACCATAATAGGCACCATTTAAAAATATATAAATGCAAGTGATGTATGAATAGACCCAGTAGATAACTGACATTGTATATAA
AX-171244488-3987::Chr5D:23890075-23890376	C	T	GTACTGCACCCTTTTCCCAGAATATGGATCTATTAGTAAGGAACCACTAGTTGATTATTGGCTGGCTGAAGGTTTGCTACTCAATGATCGTCAAAAGGGTGATCAGATAATTCAGAGCCTTATTTCAGCAAGCTTGTTGCAGACCAGTAG{C|T}TCATTGTCATCAAAGGTAAAAATGCACCATGTAATCAGGCATATGGGGATTTGGTTGGTTAACAAGACAGGTCAAAAGTTTCTCGTTCAAGCAGGGATGGCTTTGGATAGTGCTCCACCAGCAGAAGAGTGGAAGGAAGCTACAAGGATC
AX-171354572-3990::Chr5D:24339567-24339868	G	C	CGGTATAAATGCATGCGAATTACTCCTATGATGAGCTCGTGCAAATTTCACATGCAACCTCTGCGCTGAGACGAGATGCACTGCAAACATTGCAGGTTGCCGTGCGCTTGGGTTCAACATGATCATGTCGTTCTTCATCGCTGTTGTCGT{G|C}AACGGGGCCATGAGCTATGCCACACTGCCTGTGAGTACAGCTCCGACCCATGCCGTCGTCTTTAATTTGGTTCAGCCATGCAATCGATGGTTTAAGGGGCGTGAAATGCACGTTCTGTTGAGGACAAGAACACTTCACGTTTTTCCGTGT
AX-171289573-4002::Chr5D:27530150-27530451	G	T	CAATACAATGCATAGATGCTGCTCCAATAGATGCAAAGCAAACAACTCCGGGCATTATAGAAGGAGAAACAGTTACTGAGCACAAGAAGCTTAGTGAAACTCTAGATGTAGCGGCAACAAATGTTATTGATGAGGTATTGGCAGATCTAA{G|T}ATCTAAAGACAGCTTAAGTAAGGATCTGGATGAAGATCTTTTACCAGGACAAACTCACCTAGGCAGCAATCAGAATGGACTAGAAGTTCCTGAATCCAATGCTGTTAAAGTTGGTAGCGTTACTGCAGCATTACCTCCGAAATATCCTGC
AX-171265386-3712::Chr5B:35179466-35179767	A	G	TGAGGGGAGTACACTACTCAACATTGCTATCGTTAACTGCTAGGAGCTTCCCAAGAAGGATGACCTGGAGAACGGAAAAGGCAGGTAGGCTTCAGTGATAGAGGGGACAGCGATATACTGTCCTAGTCCGCTTCTGTGGAACCATGATTG{A|G}GGACCAAAATATGAACGCTGAGGAATCCTTTTTAAAATTTCCAAAGGAGTTGTAACATTAACCTTTCTGGATTGTTATCTCTGAATCACCTTTTAGGATAGATGTAGTGGAAGATGATAAGAGACTCTTTTCCCACGAGTGGAACTGAGC
AX-171265386-3569::Chr5A:41038929-41039230	G	A	GTTAACTGCTAGTCGGATGTTTGTGTGAACTGAAGGGCATTGACTTTATGGAGCTTCCCAAGAAGGATGACCTGGAGAACGGAAAAGGCAGGTAGGCTTCAGTGATAGAGAGGATAGTGATATACTGTCCTAGTCCGCTTCTGTGGAACC{G|A}TGATTGGGGACCAAAATATGAACGCTGAGGAATCCTTTTTAAAATTTCCAAAGGAGTTGTAACATCAACCTTTCTGGATTGTTATCTCTGAATCACCTTTTAGGATAGATGTAGTGGAAGATGATAAGAGACTCTTTTCCCACGAGTGGA
AX-171352627-3872::Chr5C:49112409-49112710	G	A	GAATTTGTTAGGTCTCCAATATGATGATGATGATGATGATGATAATGATGATGATGATGATGAGGGGGAGGAGGACGAAGGGGATGCTGTGGATGAAGAAGTTCAGAGACCAAGGAGTCGCCGGAGGTTCATAAGATCAAGATCAGAGGA{G|A}CGGGCATAATACATTGGTAGCTGTGGTAATTACATTCTTCACTGCTGTGAAGTTCTTTTACCATGAACTCATGATGACTCCTTGCATGATCTTTGCATGCCAGTGGAGATATGGATGATGTGCTTCCTTGCGTGGTTAAAATGCTGTGTG
AX-171260253-4043::Chr5D:50389969-50390270	A	G	CACCATTTTGTTGGTTCATACATATTCTAATATGACAATATGCAGGAGTGATGCTATGGAAGTGTACTGACAAATGAAGTAGGATCAGGAGGGCTCGGGACTGCAGCTGCTTCATCAAGCATTTGTGTCACCTTCAGCATTGTAGGTCTC{A|G}TAGTTGGGTCCTCCTGAAGACACCACAATGCCACTGCAACAAACCTTTCCACGTTCTTCAAATCAGAAATTGCTTCGTCATCACTCTCCACCAGAAAATCAATTCTGCCACACCTATAACAGTCATTTGCCCAGTCAGTCAGTATTTTTT
AX-171320282-4045::Chr5D:50932761-50933062	T	A	TTTCTTTATGCTTCTGGCTCAGCTTGCCATCAAACCTCAAGAACTTGATACCCTTCTGATTGAAGGGGATCTCCAGAAGATCGAAGAAGGAAGTAAACTGGCTGAATACGATGCTCTTCTCCTTTTTCTTCTGAAGGCTCTGCAGCATCA{T|A}TATAAGTTTGCTCACTTTGCACGAGTCCTTCCAGTTATTTTTGGCATCAACCTGGAAACGACACTGAGCAGGCAATATGATCAGGTCAGATTTGCTGATGTGACTTCTACAGAGTGGGCATGGCCCTCCATCTGGAGTCCTCCAGCTAGA
AX-171352627-4051::Chr5D:53878858-53879159	G	A	GGGAGAGAATTTGTTAGGTCTCCAATATGATGATGATGATGATGATAATGATGATGATGATGAGCGGGAGGAAGACGAAGGGGATGCTGTGGATGAAGAAGTTCAGAGACCAAGGAGTCGCCGGAGGTTCATAAGATCAAGATCAGAGGA{G|A}CGGGCATAATACATTGGTAGCTGTGGTAATTACATTCTTCACTGCTGTGAAGTTCTTTTACCATGAACTCATGATGACTCCTTGCATGATCTTTGCATGCCAGTGGAGATATGGATGATGTGCTTCCTTGCGTGGTTAAAATGCTGTGTG
AX-171278760-4062::Chr5D:59386077-59386378	G	A	CAGGATCTCAATAGGGGCGAAAATGAGAACGGTGTAGAAGCGCCTGATATAGGAATCCGCGACGAAGGCTGCCGGGATGGAGAACATCTGCATGACGGCCAAAAACATGGTGCTGGTGGTAGAGGCGGCCGCGACTCCCATGTTCATTGT{G|A}CCACGCAGGTAGCTCACCATGTTCATGCTGTTGCCGATGTTGACTACGTTGCCGAGCCATACCAGGACTGCAAGCACGCGCAGATAGAGCAAAAAACGGTGAACATTACAAGGGTGAATGGGGTGTATATTTATTTGTCAGGTTTAATTT
AX-171366026-4064::Chr5D:60957876-60958177	G	A	TTTTTTTGTGCTAACATTAGAGCTATATGTAAACAAAACATATGGCTAACCATGCATGGTTAATCTCCAATAGGCTGAAACTGGTGGGCTAACAAAGGAAGAGTATGGGATAAAACTTGCGGTGAGCTATGGTCGGTCAGTCGGCATAGT{G|A}AAGCCTTTCGACAGGTTGATAATCTTTGAAAAGATCGGTGATTCTTCTGTTGTCAAGATCATCGAGTGTGAAGGTTAAGCATTAGATACCTACAACCCATGCTATAGTTTCATGTATGGCATGGGCGATTACCTCCAGTTTTTTCTCACT
AX-171297588-4065::Chr5D:60968213-60968514	A	G	GAGAAAATACTTACAAGAGTGTAATCAAGTTCTTCCAAAAGTTTCTCACCAAATTCATCAACAATAAGCTCCGCATTGCACCCTAGTTTCTGAAGACTAATCCCATTCAAAAATGAAGCCAAAGTGCGGAACAGGAAAAGATCTCGGTAT{A|G}TTATTGGTTCAATTCCTGGTCTCTGAACCTGAAATTGTCAATGACATAAACCAAAAAGATAAGTATGACTTCCAGAGCACAATTTGTACAAAGAATATGATCATCAAAGGTTACAGAATATATTTATATCCATACTTGTTTAAGGATCAT
AX-171246287-4066::Chr5D:61042423-61042724	G	T	ATTTTAGGATTTCTTATGGAAAATACTTTCATAACATATTTAATCTTTTCATTTAAGATAATAAATTTTTGTAGTTACTGCCAGTTAAAGTTCAGACCCTGTCGATGTCCTAGAGAACTTATATTTGTGATCTGAGGAAGTATCTAATCA{G|T}AAGCTAGGCATCTTCTTTTCGTTAGTTTTCAGTTCGTCGGAAGCAGTGCATTGCTTTGTTGATACTGAATGCCTGCTAAGATTTTGTTATTCTGATTAGAAGAAAAGCTTTGAACATTCTTTCTCAATTTTGCAGTTCAACAGGAGATGT
AX-171256998-4067::Chr5D:63292031-63292332	A	G	GGATGTCAAAATCTCCATAGCCACCCGCAGCAGGGTGTTGACGCCGTTTATGAGCATCTCCCTGTCCACCTCTGCATATAGACCTGTCCAATAGCACATAAGAGTGCAAGCATAGCAAATTATCTCAATAGAGTTCTGAAACTTTTTCCC{A|G}TCAAAGCACACTTTGTTTCTTGTCTTCCATATGGCCCAGCATATAGCAGCCACCCCCACATGTGGCATTTTTTGCCCTGAGGCAGCCAAATGTCACACCTTTACCAGCATTGCATTAAGTTCCTGGGAACATTAGACACCCTGCCCATAT
AX-171284869-4070::Chr5D:63953474-63953775	G	A	GCATCTTGCAAGTGCTAACCCTGCCAAGCTCATCATAGTCTACAACTTCAAGCATATTACGGTGGATCAGTTCCATGAGATTTCCCTCAGCCACCTCCTCTGGTGTATTCTTTTCTTTACTCAGAACAAAACCTTCTGCAACCCAAAGCC{G|A}CACAAGGGTTTCGCGTGACATGGGGTAGTCTTCAGGAAACAAGCTGCAATACAAGAAGCAGTTTCTGAGGTCTCCAGATAGGTCATGGTAGCTTAGATTTAAGATTGCTCGGACATGATCATTGGTTGACAACTCACTCCGAAGCTGGTT
AX-171239882-4089::Chr5D:79633194-79633495	C	T	TTTGAGTTATAAAGCTTAAAATCTGCAATCGATAGATAAACCCAAAGAAACATGTTGACTAATCAGTTTACAGTTTGTCATTATATATCACGATACAGTACAGAAACTAGTAATTATTTAATGTTGAGGTAAGATATTGAAATCTCACAG{C|T}GCTTAGAGTTTGTGGCACACAGAATATAACTTCTACTGTTGCATGGTTCACTATAAACTGAACTGCATCTGGACCTGAAGAAAGTTTACAAAAAGACGTTATTACACGAATGAAGAAGGGATCAACGGTCATTCTTTGATGTGAACTTAC
AX-171262364-4100::Chr5D:81138681-81138982	T	G	GAGTTCACTGTCTGGGTTTTCAAACATGTATGTGCACTTCGCATGTTCTAACAAGGAGTAGCTTAACTTCTAGAATTAGTGACTTATTCTGTTGCTTTTAATTTGGCCACCTATGGTAATTCTTTTGCTCCATTTTTAAACTAATGTAAT{T|G}TATGATGTAATTGTTAATTTAGGCAGTAACTGACCAGCTAAAGTTAATCGGTCCAGTTATACTTAGTGGAATATTGCGCTCCCTTGATGGTTCTTCAACTGCAGAAGCAGGTCTTTTGACTATTTATCAGCGTTATCTATTCAGATCTAA
AX-171293409-3762::Chr5B:82213650-82213951	A	G	TGATAATATATATGTGGCTCAAAATATTGGTTGTTACACTACTAGTCATATTTTGATCCCAGAATTGTTACATATCATACACATTTATGATGCATATGACTAAAATTTGCTTCTTTTCATGTTACTCTATAGATTGATAAAGTGCAAGAT{A|G}CTTTCCTCCAATGGAAGCAGACACCTGAAAATACTGGAGAGTATGTGCATCTGACCAAAGAACTACTAACCAGCTGTGAAAGTATCCAGTGGCAGGTGCATGGAATTTTCTCACCATTTGTATTATTGTTATTATAATTTCCAATCCATG
AX-171351544-4658::Chr6D:452677-452978	C	T	GAAAACATGCAGCACCAATACCTTGCAAGATGACGCAACAAGCTTCCCTTCATAATCACAGCATATCGAGAAAAGCTCGTTTCCATGACCATATAGTTTGTGTGATTCAGGCCATAGAGTATTCCATGCAAGTTGGTCCTCCACAGGAGG{C|T}TCAGTGAATACAGTAGGCACTGCATCAGGAATTGTCTCCATAGAATCTGGTCCATCATTAGAATTACCGCTTGGGAATTCCTTGACTCCTGCTACACCACCATGCAAAAAGCAACATCAAATAAAAGGGAAAAAACGGAATTATATACAA
AX-171351544-4573::Chr6C:885653-885954	G	A	TTGTATATAATTTCGTTTTTTCCCTTTTATTTGATGTTGCTTTTTGCATGGTGGTGTAGCAGGAGTCAAGGAATTCCCAAGCGGTAATTCTAATGATGGCCCAGATTCTATGGAGACAATTCCTGATGCAGTGCCTACTGTATTCACTGA{G|A}CCTCCTGTGGAGGACCAACTTGCATGGAATACTCTATGGCCTGAATCACACAAACTATATGGTCATGGAAATGAGCTCTTCTCGATATGCTGTGATTATGAAGGGAAGCTTGTTGCGTCATCTTGCAAGGTATTGGTGCTGCATGTTTTC
AX-171243917-4651::Chr6D:4287042-4287343	G	A	GCGGAAAGTTAGGATAGACTCCTCTAACAATTTGATGAGATCAGGTGCGGAAATCGCTGGTTCCATTTGATCTTCAGTGTTATCTTTCCTATCTGCGACTGAATTGAGAGAACAGAAATGATAAGCAGAATAGTATTATCAAACATTACC{G|A}AGCATGAATCATTCAGGTCTGCAATACAAACAACTGACCAAATATGTACACTAAAAATAGACATTAGCATGCTATGAATTTAGAAACCTAGTAAAAGAAAGGAATATTACTCATACAAAAGAGTAACTAAATGACAAAAGAGTGATTAAA
AX-171293176-4713::Chr6D:7383882-7384183	C	T	TCAAAGAAGTCAGACCTCCTTTGAATTTCACCAGAAGTGACAAACCTAAAGAACATGACAACTGAAGCCGACAGTGTTAGATACCAATACCAAGATAGTGTACAACTACAGAGTTCGAACACCTAGATGTATACAAACCATAATCAGAAA{C|T}TTGTGGATCCCTGGTTCTTTCTAGAAGCTCTTCAGGCCTAAAGATGTCAGAAAACAAATAGATTTACTAAAGATACACAAACATGATGGTAGGTATTGTGTCATATTTTGTGCAAGGTTCAAAGAAAAATGTGTTTATGATATCAACAAC
AX-171247817-4714::Chr6D:7384069-7384370	A	G	CCTAAAGATGTCAGAAAACAAATAGATTTACTAAAGATACACAAACATGATGGTAGGTATTGTGTCATATTTTGTGCAAGGTTCAAAGAAAAATGTGTTTATGATATCAACAACTCAACACTTCTTCATTATGTATTTGGCGGACAAAAT{A|G}CAACTCTATGATATTTACCCTATAGGAGTTTCATGTCCCTGCAGAACACTTTCCAGCATATCAATGAATATCTGAGCAAAATCAGAGAGCATAATAATTCAGTAAGAGAAGAGATTACAAAAGCTATAAGGTGCAGTGCAAAATAAGACT
AX-171293176-4561::Chr6C:8011573-8011874	G	A	GAGTTGTTGATATCATAAACACATTTTTCTTTAACCTTGCACAAAATATGACACAATACCTACATCATGTTTGTGTATCTTTAGTAAATCTATTTGTTTTCTGACATCTTTAGGCCTGAAGAGCTTCTAGAAAGAACCAGGGATCCACAA{G|A}TTTCTGATTATGGTTTGTATACATCTAGGTGTTCGAACTCTGTAGTTGTACACTATCTTGGTATTGGTATCTAACACTGTCGGCTTCAGTTGTCATGTTCTTTAGGTTTGTCACTTCTGGTGAAATTCAAAGGAGGTCTGACTTCTTTGA
AX-171268533-4584::Chr6D:10136055-10136356	A	G	GGTGAGGATCAAATCTACCTGCATGAAACCACACAAACGGATGATGATATAATCCAGACCACTGTCCTGAATAAACTTCTCAGTACAATACTTGATTTCCATCAAGGGAACCTCAGGATGCTTGTCACAGTTGTGGATGGAATAGAACAC{A|G}TACTTTTGAATTCCCATAGCCTTTGCACACTGTATTAGAGCAACTTTTCCTTCCCAATCTACCTAAATGGAATAATCATCAGCAAGTCTAAACAAATGATCCATGGCATATATGTTAGTACAATACAAGGGCACACCATGCTTACAAAAA
AX-171252809-4590::Chr6D:13505969-13506270	T	C	GTTTGTGTTACCACATCCTTCCTCACAATTACAGGGGCACTGCTAGTGCCAAAGTCTTTTATGCTTTCAATTCGCGCATCTGCACAAGCAGAAAACAATATTTCAAAAGGATAATAATGCCCCTTGAGAAATTGAGCAAACAAAATAAGG{T|C}TGAATGCACTGTGTGCTATATAACATTAGAATGAAGCTGACTATCAATATTTAAGCCCTCTAAAACTACCTAGTTCAATAGGGAATTCTGCTACATTGACTGTAGACGAATTCAAGAATCAATGCTTTATCATGAACATTTATTAACAGT
AX-171252809-4443::Chr6C:14689336-14689637	T	C	GTTTGTGTTACCACATCCTTCCTCACAATTACAGGGGCACTGCTAGTGCCAAAGTCTTTTATGCTTTCAATTCGCGCATCTGCACAAGCAGAAAACAATATTTCAAAAGGATAATAATGCCCCTTGAGAAATTGAGCAAACAAAATAAGG{T|C}TGAATGCACTGTGTGCTATATAACATTAGAATGAAGCTGACTATCAATATTTAAGCCCTCTAAAACTACCTAGTTCAATAGGGAATTCTGCTACATTGACTGTAGACGAATTCAAGAATCAATGCTTTATCATGAACATTTATTAACAGT
AX-171257364-4591::Chr6D:17473506-17473807	G	A	ACAGTTGTATACAAATAGGTTAGCTGGATACACATTTGATTCAATCAATTGAGACGATGGAGAAGGTACTCGACCTCCACTTGTTTAGTCAATGGAATCACCCACTGATCATACAGTTTATAAACAACTGAAGGATCAACTTTGAAGTTA{G|A}CCTGGCTGCTATTGTTGACATCTGTTTGGATTGGTTCATCTAATGTTATGCTTTGCCCAAACACAACTGCCTTCTTCTCTACCCTTCTCTTCACCACGTCTTCTTGGGCTTCAGATGTCAGTAGTTTCATCAGAGCATCTCTATCCTGCA
AX-171255521-4309::Chr6B:18776614-18776915	T	C	GCAACGGGAATAACCACATTCTTTGCAATAGAATCAGTATGGAGAGGCGCGAGGCCAGGAGTGGCTTCTTCATTCTTGTAATCTTCTGATACCTGATAATGCCAATTGGCATGTTTAACTTCTTCATATCCATCACCCACCCAATAACAA{T|C}CATCAGATTCTCTAAGTTCCCCATCCTCATATTGAGAATCATCCTCCTCAACATCAACTTTTTCAACCCCAGCCAGATTTTTGCTAATATGTGATGTGTCAGTTTCATAGCATTGATCTGAACAAACATTTGATACGACCTTCCCAAGCT
AX-171255521-4598::Chr6D:19197989-19198290	A	G	AGCTTGGGAAGGTCGTATCAAATGTTTGTTCAGATCAATGCTATGAAACTGACACATCACATATTAGCAAAAATCTGGCTGGGGTTGAAAAAGTTGATGTTGAGGAGGATGATTCTCAATATGAGGATGGGGAACTTAGAGAATCTGATG{A|G}TTGTTATTGGGTGGGTGATGGATATGAAGAAGTTAAACATGCCAATTGGCATTATCAGGTATCAGAAGATTACAAGAATGAAGAAGCCACTCCTGGCCTCGCGCCTCTCCATACTGATTCTATTGCAAAGAATGTGGTTATTCCCGTTGC
AX-171358856-4609::Chr6D:22691815-22692116	A	G	CTTACACCTTCCTTTTGGAATTCTGAAGGCCTGAATCCTGTGTCATTGGACACCACATCCCTGGAGAGAATGGAGGATACAGTTACTATAATTGATCATGACAAAAAGACTGAAAAGGAGGATTCTCTGTTATCATGGGCAAGATCACCA{A|G}ACCGGTTACTTCATCAAGATACATGTCTTGCATTGGCTAGCTCCTTTGTCCTCTTGAGGTTGCTTCATTTCCTTCTTCCCAAGCTTAATGCATGTATGAAGCAAGCCTGGAGGACGCGACTTTATGAATTGAATAGGTTGTTTCCTAGCT
AX-171283391-4332::Chr6B:31570231-31570532	C	T	TATAATTAATTTTAATATCTATTTCCTATATAAATTATCGTTGTCTTGAATTTGGTAACTGATATCCATGGTTTGATATTTGGATACTAAAGGTACATGCATACGAAAGGATGAACCGAGTATTTAACTACACATTGGACCCCTGTGGCC{C|T}GGTTTACATTGGCATTGGAGATGGCGGGAACATTGAAAAAATTGATATTGATCATGCTGATGACCCTGGAAAGTGTCCCTCACCAGGCGATAACCACCCTGAATTTGGTGGGCTCTGCCATCTGAACTTCACTTCTGGCCATGCCAAGGG
AX-171355344-4633::Chr6D:32073931-32074232	T	C	TCTAGCTTGATCTTAGTTTGCGCCTTTAATAACTGTTTGCTTCCAGTATAATGAATGGTTTGGTTACTATGATGTTTTGCATATTTATTATTTCTGAACGATTAAAACCATTTTAGGTGTGGGAATTGATGCAAATACTGTGGATCAAAG{T|C}AAACGGTTGCGAACAGGTGGAGATTATACTCATTCTCCTTATGCTCCTCCATTTCATCCACCTCCACCAGCTGTTTCCATGTGGGGAACCCCAGGGTAAGTGTTTATTCTTTTTTCTCAAGCAGTAATTAATCATTCATCAAGGGCTTAT
AX-171283391-4481::Chr6C:32960004-32960305	C	T	TATAATTAATTTTAATATCTATTTCCTATATAAATTATCGTTGTCTTGAATTTGGTAACTGATATCCATGGTTTGATATTTGGATACTAAAGGTACATGCATACGAAAGGATGAACCGAGTATTTAACTACACATTGGACCCCTGTGGCC{C|T}GGTTTACATTGGCATTGGAGATGGCGGGAACATTGAAAAAATTGATATTGATCATGCTGATGACCCTGGAAAGTGTCCCTCACCAGGCGATAACCACCCTGAATTTGGTGGGCTCTGCCATCTGAACTTCACTTCTGGCCATGCCAAGGG
AX-171256409-4485::Chr6C:35008644-35008945	C	T	TTATGGCGTTTGCAACAGTGGGCAATGTTCGTGTCCTAGTTTCAGCACTTTCAGGTTCCAAAATGAACGGCTTCCAGGTTCTGGATGCATACCCTTATCAGGCATGTCCTGCGAACATGCTCATGACCACAAGCTCATACCACTGAACAA{C|T}ATTTCTTACTTCAGTCACAGTTCCTTTTCAAAACTGGCTGCTTCAGGCTATTCAGAATATGATTGCAAGCAGTCTTGTCTAATGAACTGCTCTTGCCAGGTAGTGTTTTTTCAGAATGATTCGGGTACAGATATTGGTCACTGCCTGTTG
AX-171291063-4636::Chr6D:36401137-36401438	G	A	CAAGGTATGGATACAGGGTAACAAAACTGAAAGTGTCAAACATTACAGGTTCAATACTATAGTCATCCTTTATTCAGACAGTTTGTCACTTATGTTCATCAAAGTTTTATAAAATCCGTTTTGTCCTTTTAACCATGTTAGGGAAATGTG{G|A}GAAACGTCAATGGAAGGCCTGTTAAGTTTGACAAGGAAAATTTCTCCTTCTAATTTCTACTATATGTGTGAGAAGAATGGGGATTTGTTATCTGAGAAGGTAAAGAGTTCCCATGGAGCTAATTATTGACACCAGGATTGTTGTTAATAG
AX-171256409-4640::Chr6D:37666662-37666963	G	A	CAACAGGCAGTGACCAATATCTGTACCCGAATCATTCTGAAAAATCACTACCTGGCAAGAGCAGTTCATTAGACAAGACTGCTTGCAATCATATTCTGAATAGCCTGAAGCAGCCAGTTTTGAAAAGGAACTGTGACTGAAGTAAGAAAT{G|A}TTGTTCAGTGGTATGAGCTTGTGGTCATGAGCATGTTCGCAGGACATGCCTGATAAGGGTATGCATCCAGAACCTGGAAGCCGTTCATTTTGGAACCTGAAAGTGCTGAAACTAGGACACGAACATTGCCCACTGTTGCAAACGCCATAA
AX-171319106-4642::Chr6D:38652320-38652621	A	T	AGATGTACAGAGAGTGTGGTCAAATTGACAAAGCTATTAATTTGTTGGAAGACTATGCCAATGCTCAAACTTCCAACATTGACTGGAGTGTTCTAGATTTATTGATATCACTTTATCTAAGAAATAATGTTCTTAGTGAAGCACTAAGGC{A|T}GATCAAGAGGGCACAGCTACAATTGGGATCTCAACAGAAACTACCAGTACAATTGCAGGCAAAAGAAGTAATCTGCCATGCATATTGCAGTGACATGAAATATGCTGAGGTTTGTTCCAGACTTTTCTGTTGTATATCATATGATGGAAT
AX-171355373-4646::Chr6D:39616222-39616523	C	A	TGTTTCACATGGCCATCACTGGAAACATTAGAACCCAATTGCAGTTCGTTTCAAATTAAAGAGACTGTTCCATTTTATCAAAAAGTTGATAGCAGGTAAACCTACAAATTTGTTAGACAAAAGACCACCTTCAGGAAACCTCAGACCATT{C|A}CGCATATAAGATGACAACAACATAAGTTTCTTCATTAATTGTAAGGATAAGTGCATAACACATATTTTTTTTGCAAGTACAGTTGATCTGAGGTTTAGTTAAATGTTAGGCTGGAGAACATCCAACAATGGATTATATAAAACACTAAAC
AX-171301515-4352::Chr6B:43719019-43719320	T	C	AGAACCTTCTAAGACCATCTTCTCAAGTACAACTTTCTCCTTACTTGGTTTAGACAGTCCCCTCAAGCGCAAAGTTTCCATTCTTTCCCACATATCCATTCCCTTTTCCATATTATCCTCTGCATGGTTGAACAACTCCAAAACTTCAGT{T|C}TCCATATTTATCTTACATGCAAGAGCGTAATACCAAGAGAGTTTGGCTTGCTCGAATTGCTGCTGACCAAGAGCAATGAGACCTTCAAAAAAGTCAGATTTAGTTTTAACAGCTTCGTCAAACATTGCACCAGCTTTGGCATATTCTGTA
AX-171296673-4663::Chr6D:48358452-48358753	C	A	AGGTTGACATGTTAGGATACAAAAAGTGGGATGAACACCTGGGGCCCCGGGCTGTCAGAAAATGGAAACAGATCCAGTCATGCAGATTTAGCTTAAGTCAGAAACCTTTGCTTTGTTTAGGCAAACCTCTGTTGGAAAAGGCGGTATTTA{C|A}AAGGTTTTACTGCCAGTACTCATGGAATTTACAAGCTAATAGACTAAATGGTAAATTTAAAATATCTAGTGAAAATAGATAATATGCATCCGAAAGACAACAAAATACAGGATACAAGCAATTCTCTGAGATTGAGAGAGCCCCAGCTGT
AX-118044918-4669::Chr6D:48985755-48986056	C	T	ACATTGTGCTTTTGCTGTTTTTTCACTTTACATTTACATAATGGCAACTTTATGTTCAGCATCTTTATCTGTAACTTGTAGCACTGGGAAAGCATCCTCTGGCATCAAATCAGCATGTTTCTAAGGAAAAGGAAAGAACCAGACCAACCT{C|T}CAGATCACTCTCATAACCATTGTTTTCTTCCCCATCTTTGGTTACTGAGCTTTCAACCGTTAGCCCACAAAACCTGACACAGAGATACTGTATTAGATAAGCACAGGCTATGAGGCTAGATAAAACCTAGGTTTCTTTCCTCTTCTATTT
AX-171365338-4516::Chr6C:51178445-51178746	C	T	ATGTAAGCAATTCAGTTAAGTAATTTATATGCCAATGTTTGTTTCCTTACACTGTTATTATTATATTGGTCAATTGCGTAAGTAACTCGCCTAAGTAAATTATTGCTACCAACATATACTAATGCGTGGGGTTTCCTTACACTGTAAGTT{C|T}TTTCAACTCATCACAGTAGATAGCTTGCAAGATGTTGTAGTCTAGTTTTGCAAACTCCAGTATGGTCGCATCCCGTGTAGCCTTCTTCTCATATACTGAGATGTAGCTCCTCGCCTCGACTCTGTTGACCCGCCTCAACCGAGGTGTCTC
AX-118044918-4526::Chr6C:53834298-53834599	C	T	ACATTGTGCTTTTGCTGTTTTTTCACTTTACATTTACATAATGGCAACTTTATGTTCAGCATCTTTATCTGTAACTTGTAGCACTGGGAAAGCATCCTCTGGCATCAAATCAGCATGTTTCTAAGGAAAAGGAAAGAACCAGACCAACCT{C|T}CAGATCACTCTCATAACCATTGTTTTCTTCCCCATCTTTGGTTACTGAGCTTTCAACCGTTAGCCCACAAAACCTGACACAGAGATATTAGATAAGACAGGCTATGAGGCTAGATAAAACCTAGGTTTCTTTCCTCTTCTATTTAAATGC
AX-171361047-4378::Chr6B:55076966-55077267	T	C	AATCCTATAGACCAGACTGACCAAACTGTTTATTTCATATTTTCTGAACACCACTTTCAGGCATATCCTGCACAAGTATTCAAACGAAGATGTGTCATTTGGCTCCTGGTTGATTGGGTTGGAAGTCGAGCATGTTGATGAGAGAAGCCT{T|C}TGCTGTGGTACTCCCCCAGGTTGGCGTCTCCATTTACACTCAAATTTCCATGCTTCTTTGGTATTTACTCCTGTAGTAACTAGTTAATTACTGCATGCTCATTGGGATAGTGGCATGATTTTGCTTAAACTTGAAGTTAGTTGCTTTACT
AX-171238362-4693::Chr6D:60837756-60838057	C	A	ATTACCCTATAGGGATGAGATTTAAAATGAGGTTTGAAGGTGAAGAGGCTCCAGAGCAAAGGTAAGCAATTTTCTGAGGCAATAGTAGGTATTTTCTGCTTCACTAGTTGATTTCTCTATTAAAATTGACCTGAAACATTATATTCCTGT{C|A}CAATTAGGTTCACTGGGACGATTGTCGGAAATGTGGATCCTGAACAAGCTGGATGGGCTGAATCTAAATGGCGTTACCTCAAGGTATTACCCCATATCAGTGACTTGTTTTGTGAACATTGTTGTGATGTGCTTTCTTGTTATCCAGGTG
AX-171367771-4217::Chr6A:63263145-63263446	G	A	TTCCAGATGACATACAAGGCTAGAACCCCCTGGATTGCGAGATTCAACAAGTGCCTCAGCCATAGATTGTTGTCCTCGATAGAAAAAGCCGTGATTGAATCCTGGCCACCCAGGTGCACAAGGAGAAAAGGCACCCAGAGAAATGGCAAT{G|A}TGTCCCCAAACGACTCCCTCCCTAGCTTGTATTTCTCCTCATACAGGGAGAAGAGGCCGAGGGCGTAAACAGCCACCAAAGTCTGCTCCCACATAGCCCAACCATATCAAAGCCCTGAGCACTCCATTGGTGTTGCGGCGATGGAGGCTT
AX-171289322-4703::Chr6D:68178044-68178345	T	C	ACTATTTGTAGATAAGAACAGACAAAAGAGGAATTCTTTAAGGTGATTGCTTAAATGAAATGCAACGCATGTGGCATGATTATAGAAAAACAATGAAATGGTTTACGCCTGTGAAATCTAACCTGCTCACATAATTCTGGGTAATGGCAA{T|C}TGACTCTTCAAGATTGATCACCAAATGCCACCATCCATTAGGCACGAAAACCACCTCCCCAGCTCGGCACACGCACTCGATAGGCCTCTTCTCCCAGGTCTTACAAGCCCCATAGAAGTTCATGAACCACTCCATGATAGACACAGGGCT
AX-171289322-4557::Chr6C:79101365-79101666	A	G	AGCCCTGTGTCTATCATGGAGTGGTTCATGAACTTCTACGGGGCTTGTAAGGCCTGGGAAAAGAGGCCTATCGAGTGCGTGTGCCGAGCTGGGGAGGTGGTTTTCGTGCCTAATGGATGGTGGCATTTGGTGATCAATCTTGAAGAGTCA{A|G}TTGCCATTACCCAGAATTATGTGAGCAGGTTAGATTTCACAGGCGTAAGCCATTTCATTGTTTTTCTATAATCATGCCATATGCGTTGCATTTCATTTAAGCAATCACCTTAAAGAATTCCTCTTTTGTCTTTTCTTATCTACAAATAGT
AX-171355245-4724::Chr6D:91055729-91056030	T	C	TTTTGGTCTGATCCCGATACTGAGTTGAAACTTGCTAAGGAAACTGGGATCAGTGTTTTCCGCCTGGGGATTGATTGGACAAGGGTAATGCCTAAGGAACCAACTGAAGAGTTGAAGAGTTCAGTAAGTCTTAGGAACCTACTCTGCACT{T|C}CATGTGCTTTCTCTGAACACCTATACTCTTTCTTCTCTGTGTAGTGTGTTGTACTCTCTGCAATGGTGGAATAAGACATCCATCACCTTTTGTAGGTCAATTTTGCAGCACTCGAGCGGTATAGATGGATCATTCAAAGGGTTCATGAAT
AX-171240445-5144::Chr7C:5030963-5031264	T	C	TCAATTCTGTATTAAATGCATTTGGCAAAGAAAGTGTGCTTTTTTCTCAAGCAAGCATTCCCGGGACTTCCTACTCACTTGTGTAAAGGCCGTAACAGCTTCATAAATGCTTACTTCAAAAACAGCTTCATAAATGGCTATTGAACATGG{T|C}ACCTTCACCATATAGAGAAAAATAGATCAAACAACAATGATGTACAGGACAAGCCAGCAAATGGTAAGATTATTATCATTATGAGCAAGAATGGAATGCACCAACTTTCTTATATGTCAAAAATTGCAGCAAAACATGAACCATAAGTGA
AX-171305288-5326::Chr7D:5671726-5672027	T	C	TCAAATAGCTGACGAGAACATGGATACGTGCAAACCTGCAGAAGGCTTTGCATCTCGCATAGAAGATCCTGCTGGGCTCAACTCAGATCCTTCAGGGCCAAAGTTAAAAGGACAATTATTGGATACCATGTCATGTTCTTGCAGCAAGGA{T|C}GACAATAACTCAGCAGATTGTCCAATAGATGAGCAGCATACAAGCCACTATTTTGCAAACTCAAAGCATGAACTACCCTCTGTATCTAACAAAAAGAAGTTCAAGTTTGCAGGAAACAACCACAATCGAATTGTTGCGAGTGCGGCCCAC
AX-171369261-5389::Chr7D:8383009-8383310	T	A	GGTGGGATGGTGCTGCCTGGGCCTGGCCAGGGCAACCAAGCAGGTCCATATATCCCAAAAAGAAATATCTAGGTGTAAACAATGTCCACTTCTGGTCGAATCAGTAATCTTGGTCCCATCTTCTATGATATGATCACTGTAAGAAGGTAA{T|A}TGTTGTTATTGTGTACAGGAGTGTTCTACTGTGGGGCTCCAGTTCTGGCACAGGAACTAAGCAAACTCTGTTATGATTTCAATGGCAAGTCTACAACAAAATTCGAATTCCACAAGGAACATTTCTGACGTATAACAAGGTGAATACAAA
AX-171370052-5222::Chr7C:9026410-9026711	C	T	TTCTTACTTGGAACGTACCTCTGTCCTCCATAAACATTTGCAGCTTTGTGCTATGTTACTTTTAGCATACATGTTCTTGTGGTCTGATGATTTCTGTGCTCTTTTACAGATCCGCCCCCTGTGGAGGCACTACTTCCAGAACACCCAGGG{C|T}CTCATTTTTGTTGTAGACAGCAACGACAGAGAGCGTGTTGTTGAGGCCAGAGATGAGCTCCACCGGATGCTGAACGAGGTAATATCGAAGTGTACTACTACTTGCAGTTGAATGAACTATGATTGCTGTAGAAATTATGGATGGCATATG
AX-171330705-5225::Chr7C:9359025-9359326	T	C	CACACCTTTAATATGTTGCTGCAACACACAGCTGAAGCAAACAGCTTTACCCTTTGTGCCAAGGTATTCAGGTACCTGCTGCTTTCAAAACTTGCTCCTGATTCAACTTCATATATGAATGTTGCAAAGGCCCTCCAGAAGTTGGATGAC{T|C}GTGAGTTGATACTCAAATTTGTAAGTGAACTTTTGGAAATCACACACCATAGAGATCCTACAGTTATGAATCGCATTATCTTCGCCACAGCTCAATACGGACACATTGATAAAAGTTTGGTCATTTTCGAAGAGTTGAAGAAATATCAGA
AX-171370052-5233::Chr7D:12131740-12132041	G	A	CATATGCCATCCATAATTTCTACAGCAATCATAGTTCATTCAACTGCAAGGAGTAATACACTTCGGTATTACCTCGTTCAGCATCCGGTGGAGCTCATCTCTGGCCTCAACAACACGCTCTCTGTCGTTGCTGTCTACAACAAAAATGAG{G|A}CCCTGGGTGTTCTGGAAGTAGTGCCTCCACAGGGGCCGGATCTGTAAAAGAGCACGGAAATCATCAGACCACAAGAACATGCATGCTAAAAATAACATAGCACAAAGCTGCAAATGTTTATGGAGGACAGGTACGTTCCAAATAAGAACT
AX-171330705-4909::Chr7B:13237446-13237747	A	G	TCTGATATTTCTTCAACTCTTCGAAAATGACCAAACTTTTATCAATGTGTCCGTATTGAGCTGTGGCGAAGATAATGCGATTCATAACTGTAGGATCTCTATGGTGTGTGATTTCCAAAAGTTCACTTACAAATTTGAGTATCAACTCAC{A|G}GTCATCCAACTTCTGGAGGGCCTTTGCAACATTCATATATGAAGTTGAATCAGGAGCAAGTTTTGAAAGCAGCAGGTACCTGAATACCTTGGCACAAAGGATAAAGCTGTTTGCTTCAGCTGTGTGTTGCAGCAACATATTAAAGGTGTG
AX-171312942-5236::Chr7D:13541844-13542145	A	G	TTCAAAGGACATATTAAATAAAACAGTATGAAATCAAGATCATTTGATTTAAATGGACATATTAAATAAAACAGTATGAAATCTAGTGATTTTATATATTTAACCACATCTCACTAATCAAACTTGTCTCTCAAAGAAAATTTGTGAAAT{A|G}TGATTACCTCGAGGGATGCTGCTCGATCCGAGCCACGTACGGTGGAAGCACACATGGTATAAAACCTGCATCAAGATCTGATGGCCTTAATTCACCTTCACCAACCAGCGAACACCCGAGCACTTCCCCCCTGTCCATTTCTACGGCAAG
AX-171300113-5077::Chr7C:18494902-18495203	C	T	GTTGGTAGAGTAACTAGTAAACATGTTACCATGGTCACCACACTGCTGTGGTGTACAACCTGTAGCATTTTTTGGACAGCACCCTGTAGGGTTCTTTGATCTCACTCCACCACCCATAATGTATATGTGCTCCACATTTCTCTTCAGGTG{C|T}GGATATGTCATGAGAAAAATGGCGAAGTTTGTGTGTGATCCAATGAGAAAGACTGTTGTAGGGCCAGCAGAAATCGTGTCTATCAATACTTGTTGTGCTGTAGGTTGCTGAAGTGGTATATATCTTCTGTGACCCTGTTAGTAAAAACTA
AX-171300113-4932::Chr7B:20400415-20400716	G	A	TAGTTTTTACTAACAGGGTCACAGAAGATATATACCACTTCAGCAACCTACAGCACAACAAGTATTGATAGACACGATTTCTGCTGGCCCTACAACAGTCTTTCTCATTGGATCACACACAAACTTCGCCATTTTTCTCATGACATATCC{G|A}CACCTGAAGAGAAATGTGGAGCACATATACATTATGGGTGGTGGAGTGAGATCAAAGAACCCTACAGGGTGCTGTCCAAAAAATGCTACAGGTTGTACGCCACAGCAGTGTGGTGACCATGGTAACATGTTTACTAGTTACTCTACCAAC
AX-171300113-4933::Chr7B:20420452-20420753	G	A	TAGTTTTTACTAACAGGGTCACAGAAGATATATACCACTTCAGCAACCTACAGCACAACAAGTATTGATAGACACGATTTCTGCTGGCCCTACAACAGTCTTTCTCATTGGATCACACACAAACTTCGCCATTTTTCTCATGACATATCC{G|A}CACCTGAAGAGAAATGTGGAGCACATATACATTATGGGTGGTGGAGTGAGATCAAAGAACCCTACAGGGTGCTGTCCAAAAAATGCTACAGGTTGTACACCACAGCAGTGTGGTGACCATGGTAACATGTTTACTAGTTACTCTACCAAC
AX-118039895-5254::Chr7D:22844860-22845161	G	A	GTTCAAGCTTGGTAGGTGGTTCTATGGTTTCCGGTTGCCTGACGAATACGAGTCCCGCAAAATCTCACTAGGTGAGCTCACCATGGCTGAGGGAGCAGAGATTCTTGCCATTCTTAACCGTGGAGCTGTTCACGAGGTATTTCGTCTCCG{G|A}ATCAGTTTGGTGAACGTAGATAAGTGATCTAAAGTACAAAAATGTACACACCATAAGTACTTGGATTGTTTTGCCCATTGTAAATATGTATAAACTTTGTCATATGATGCCCTCGGGCCTCTTCTTTGTTGTAAATGCAACCATGGGGAT
AX-118039895-4946::Chr7B:24331336-24331637	C	T	ATCCCCATGGTTGCATTTACAACAAAGAAGAGGCCCGAGGGCATCATATGACAAAGTTTATACATATTTACAATGGGCAAAACAATCCAAGTACTTATGGTGTGTACATTTTTGTACTTTAGATCACTTATCTACGTTCACCAAACTGAT{C|T}CGGAGACGAAATACCTCGTGAACAGCTCCACGGTTAAGAATAGCAAGAATCTCTGCTCCCTCAGCCATGGTGAGCTCACCTAGTGAGATTTTGCGGGACTCGTATTCGTCAGGCAACCGGAAACCATAGAACCACCTACCAAGCTTGAAC
AX-171356527-5267::Chr7D:26806958-26807259	G	A	GGTAATTTAATATAGGATGTTGTTCTGGTTGCTACTCGAAGAATAGTGAGGCCTCCAAAGAAAGGCTCAGCTATTGTGCGCCCACGTAGCCGCACTCTCACTGCTGTTCATGATGGCATTTTGGAGGACGTTGTGTATCCAGCTGAGATT{G|A}TTGGGAAGCGTATTAGGTACCACATGGATGGTGCCAAAGTGTTGAAGGTTTGTTGTTGCCATGATAATATCTACTCCTTTTCTTGATATGAGCTATAGAATCTACAGTGGTGCAAATCAGTACATCATCGAGCTCTCATTCTGTTTTCTA
AX-171318152-5275::Chr7D:32956667-32956968	C	T	CCATGATCCCTAGTTTTGCTTGATAATGCATAGCAACTAGCCGACTTAGAGCATATCTTGCAAGTGTTGCATCAGCAAACTTCAGTATATCAAGGACATTTTCCATATAAATGTATTTGGGCTTCAAAAATTGCATTACATCCATGAAGA{C|T}AATGATCTGCTTATTTCTCTCACAGTTGAATGGTGCATCAAATTCTCTATTGCGGTTGTAGCCACTAATGCCTTGGCATGGTGGTCCACCACATATGACATCCACATCACCCTGAATTCATACAAGATATCAGAAGTGCTGAGTAACTGT
AX-171270244-5280::Chr7D:35489550-35489851	T	C	AGTAGTGTCCACTATATTACCTAAGGATTTCGATCCTATGTGGCCTTACTGATTACCTTTAATTTTGTAGCTTTTATGTCCACTATATGACATGCAAACCCGGCCCAGAGATAACATATTTATGTTTTGCTAATGGCAACAAAACTTGCA{T|C}ATGATGAAAAGGCAAGCGCAACCAAACCCACCTCCAGGAGAGCAAGGCTTTACTGGGGCTAATTTAATCTCAAATAGAGAAAAGCAGGACAGAAAGCAGAGTGCACCAGAATATACTTGCATAAAAAGCAAAGGTCGCCTAGTTATTTTA
AX-171265862-5289::Chr7D:39564604-39564905	G	A	CTGATTTGATCCTTGCACAGTGGGCAGCTGGTTGCGCTGGAGATAGCGCCAGTAAAGATGAGGAAGAGTTGCAATACAACCTATTGTATAACCAATGACCCACTCAAACAATGGAGCATGAGGATGTTCATTCCTTGACACAGACAGAAC{G|A}CAGATAGCAGCTATAATCTGGCTAAGATTTACAACTAGTTCAATTGATATCCAGAAGCCAGAATTCAGACTTTGCTGACGGCGACGGCGATTATCATCTCTTCTTGCTATAGGAATATTCGGAGAGTTAGATGCAGCAGTTGTTCCGGAA
AX-171318152-5115::Chr7C:39714758-39715059	C	T	CCATGATCCCTAGTTTTGCTTGATAATGCATAGCAACTAGCCGACTTAGAGCATATCTTGCAAGTGTTGCATCAGCAAACTTCAGTATATCAAGGACATTTTCCATATAAATGTATTTGGGCTTCAAAAATTGCATTACATCCATGAAGA{C|T}AATGATCTGCTTATTTCTCTCACAGTTGAATGGTGCATCAAATTCTCTATTGCGGTTGTAGCCACTAATGCCTTGGCATGGTGGTCCACCACATATGACATCCACATCACCCTGAATTCATACAAGATATCAGAAGTGCTGAGTAACTGT
AX-171275257-5292::Chr7D:39761911-39762212	A	G	CTGGGATCATTAATATTTCTTTACTATGATTTCAGTTCCTGTGAGGATTGTGGACCCCTCGAAGGACTTGAATTCCTATGGGCTTAATAGTGTTGACTGGAAGGAAAGAGTTGAGAGCTGGAGGGTTAAACAGGACAAAAACATGATGCA{A|G}GTGACTAATAAATATCCAGAGGCTAGAGGAGGAGGAGGAGACATGGAGGGGACTGGCTCAAATGGCGAAGATATGCAAATGTATACCACCTTCCCTTGCCTATGATATGATACCTCCTTACAGTGCATTAGATTTAGGTTTGCATGATAT
AX-171289490-5314::Chr7D:45960975-45961276	A	C	GAGATAGGAAGCAACACAATCAAGTAGCATCGCAAAACATCATAGGGAAATGTGATATCCAAGAATAAACATCTCGTAAAAAGGAATAACACTACTCAGGACTGGACAAGCACTCACAGAGAAATAAATGGAACAAATAATAAAATTAGG{A|C}CCCTGAAGGCTTTACTTAAAGGCATTTACACAGGAAGGAGAAGAAATAAAGTTAGTCCTTGTACTGTAATTCCAGCATGTTGGGAGATGCTGAAAGATTTCTTGTTCTGCGGCATATATTTCAGTTGGATCAACAACCATCATTTTTCCC
AX-171257352-5321::Chr7D:51871064-51871365	T	C	TATTGCCCTTATGGAAGATGGAAAGGGGTTTGTTTTTGTGAGAGGACTTGAAGAAGAAGTTGTGTACTCAGCTGGCGAAATCTACAAGATTCTTGACAAGGGTTCTGCAAAGAGGCGTACTGCAGAAACATTGCTGAACAAGCAAAGTAG{T|C}AGGTCACACTCTATATTCTCAATCACAATCCACATTAAGGAACTCACTCATGAGGGTGAGGAGATGATCAAAATTGGGAAGCTTAATCTTGTCGATCTAGCTGGTTCAGAAAATATATCACGCTCAGGTGCTAGAGATGTGAGTAACTTC
AX-171240714-5324::Chr7D:54038989-54039290	C	A	AAAGACAAGAAGGCATACCAGTTGAAGACAACAGAACATCATCACCCCCTGGGTGGTCTTCCAAAAACTTCGTCACATCGTATACCTATTCCACAGCAAAACACAGAGCTGGTGAGGTTCTTACAGAGAAAAGGATTAAATCAGATTCTA{C|A}AAACATTAATGACATAGGTGGTGCAATGCCCACCAGCAAAAGGGGCAGGACCATAAAAACAAGTGATAAGAGATAATCAACATTCATTGTGAAATAATGTTATGCGAATGAAAACTTCAGGTTTCCAAGGAAGGCTAAGCAGACATAACA
AX-171316076-5325::Chr7D:54578793-54579094	T	C	ATGAAGCAAAGTAAAAGAATTTACCACACCTGTGAAACATGTTTTCATGGCTTCACAAGCACGCTGCACTTGCTCAATACAAGGCGAAAAGGAGCATAGAACACCATCTTTCTTTAGCATCAACCCAACAGATGGTATTGCAAGCCAAGG{T|C}TGGGGCAAGTCCAGGAAGACAGCATCAGCAGCACCACAATGTTCCTCTGGGAATCCTTCCCCTTGTACATCCCTCACATTGACTGTGATGAGGCTGCTCAAGCCATTCTTCTCGAAGTCTTCCCTATTTACCAGAGGAAATTGAAACTAT
AX-171240714-5162::Chr7C:61754934-61755235	C	A	GAACTCAAGAAGGCATACCAGTTGAAGACAACAGAACATCATCACCCCCTGGGTGGTCGTCCAAAAACTTGGTCACATCATATACCTATTCCACAGGAAAACACAGAGCTGGTGAGGTTCTTACAGAGAAAAGGATTAAATCAGATTCTA{C|A}AAACATTAATGACATAGGTGGTGCAATGCCCACCAGCAAAAGGGGCAGGACCATAAAAACAAGTGATAAGAGATAATCAACATGTCATTGTGAATTAATGTTATGCGAATGAAACCTTCAGGTTTCCAAGGATGGCTAAGCAGACATAAC
AX-171316076-5166::Chr7C:63311828-63312129	G	A	ATTTGTGCAATTATAGTTTCAATTTCCTCTGGTAAATAGGGAAGACTTCGAGAAGAATGGCTTGAGCAGCCTCATCACAGTCAATGTGAGGGATGTACAAGGGGAAGGATTCCCAGAGGAACATTGTGGTGCTGCTGATGCTGTCTTCCT{G|A}GACTTGCCCCAGCCTTGGCTTGCAATACCATCTGTTGGGTTGATGCTAAAGAAAGATGGTGTTCTATGCTCCTTTTCGCCTTGTATTGAGCAAGTGCAGCGTGCTTGTGAAGCCATGAAAACATGTTTCACAGGTGTGGTACATTCTTTT
AX-171316783-5176::Chr7C:67025244-67025545	A	G	ATATCTGTTCTCCAATTGGTTTTTGTACTCGCTTCTTTATCTTTCCTTAACATAATGATGGGCAGGATAAATCCTTGTATCTTGTCATCCGCTTTTATGACTTACTAATTCGAAGTAATATCTTTGCAGCCTACTACTGTTGCAGCTAAC{A|G}TGAGATCCATATTTGCATGCTTGCTTGATCAAGTAAGTAAGAAACCACAACATGGATAATATAGAAATTAATTAATGCCTTACAGATGATGAAGTTTTATTGTAGGTGAGCCAATACTTAACTGAAGGGCTTGATCATGCTAGAGAGAGT
AX-171305424-5045::Chr7B:80181102-80181403	A	G	AATTGTTCAGAAGAAAACAAAGAGATTTCCACCTGACAGAGGTAAAGATGACTCATCCATTCCCTGGATTCTCCATTTCACCAGAGGAGTTTCATTTTGACCACTCGGAAATGGCCTGTTTGGATCTTTTGCTCCCAAAATTTGCTGACC{A|G}TTAAACAAATCCTTGTTGATATTTGGGTGTGTTTTGAAGCTAAGCCCAGGAATATCTTGGCTTTCAATCTACAACAAATCATATATTAGAGAAATCAGCTCATAAACTAATTCATACGATGATATACTGCTGCGCAATGAATTCGATTAT
AX-171284841-5177::Chr7C:67982580-67982881	G	T	GTCACAGTAATGCCTCTGTTGTTACCTAAAAATCAGGGAGGAAAATTCTGGAAGTTCAACTGGTAGGAGGTGGGCATCTGAAGATAAAAAGCATAAAACAAACTATCAGACGACAAATATAACAAGCTTTAGCAACATAATATTTGGATG{G|T}TTGCCCTTATATACCTAAGGATGGTGGCTTAGATGAGAAGTGAATTGAGCCAAGTGTCGTCGAGTTAGAAAAGGATAACAATGCAACACAACCTTCTGGGTCCCAATTTGCCCCCTGACAGGAACCCAATAAAAATAAGCAAAAAGGAGA
AX-171255825-5357::Chr7D:69122715-69123016	C	T	ACGGTCTGAGTGATTTGGAAGCAAACGAGTTGAGAATTATGAGGTATGAACAACCAAAGCACATCTAATACAATTCCATTTCTACATGCTGGTTGTATTTATTTGCTTTCTCTTTAATAGAGAGAGAACAAGCCACTGGAAACTGAAGGA{C|T}ATAAACTCAACTGAACAGAGATATGAAGGCAACTGTCCACTGACTCCAAATGAGGTGGGCATTTTTCTGCATGCTATGGGCTATCCTGAATCCACATGGATATACCTTGCAGCAGGTGAAATTTATGGTGGTGATAAGTATATATCAAAA
AX-171275085-5030::Chr7B:75777285-75777586	C	T	TTTGGAACCATTTGATGTTCAAAAGTATCTGTTTTGGTTGAGACAGAAGGTAGATTAAATACTGCTGTTTTATTTGATGAATTATGTTATCCAACTCACCTACCAATTCTCTATAGGGGCACTCATCTCAGCTAGCAGCATTAGATTACA{C|T}TGTCTGCGTTCAGAGCGAAGTGTTTGTGACAACTCAAGGGGGGAACTTCCCTCACTTTCTGATGGGGCACAGGCGCTACCTGTTTGGGGGGAATGCGAAGACAATAAAACCAGACAAGCGGAAGCTGGTCTTATCTTTTGATGATCCCAA
AX-171362088-5202::Chr7C:76569748-76570049	T	C	GACTTGTTGAAACAACAGTCGCAGGATATCCCTAAAAAGCAAAGGTGCATGATTCAGTAATTTGGAAGCAATTAATAAAACAATATTCCTAAAGAAACATGGTAGGATCACTACCTGGTAGAAGTAAGGTCTACCAACAGATGAGTTTGA{T|C}GCAATATCTTCTGCAGAAAAATATTGATCTTGATTTGGGGGATCGACAAAAACCGGGTCAGCTGGCTGGGGCAATACCACTTGTTTGACATTTCCTATAAAAACAATTATTTTATTCAATCAAACTTAATCATTGCTGAAGCAAGATGAA
AX-171308297-5369::Chr7D:76597457-76597758	G	A	GAATAAAATTATATCTAACATTAAGGAAAATAGAAAGCATACCATACATCATACTGTGAACAAATTTAACGAGATACAGCCCTAATTTGGTTGTTTAGTTACTGCATCACAGAAGTAGGGTTTGGAATTGACTGGTGGAGCTAAAATTGT{G|A}TCAGTAACCCATCTTTTCCGCAATATGATCAGACCAAGGATTGAATAGGCATACACCGTGAATAGACTTCACTCTTTGGGATTTAGAACAACTAAAAGTGCTATCTTGTTCCATATACAAAAAGCAACACAAATGGCCAAATGTAAGATC
AX-171255825-5038::Chr7B:78022472-78022773	T	C	ACGGTCTGAGTTATTCGGAAGCAAATGAGTTGAGAATTATGAGGTATGAACAACCAAATCACATCAATACAATTCCATTTCTACATGCTGGTTGTATTTATTTGCTTTCTCTTTCAATAGAGAGAGAACAAGCCACTGGAAACTGAAGGA{T|C}ATAAACTCAACTGAACAGAGATATGAAGGCAACTGTCCACTGACTCCAAATGAGGTGGGCATTTTCCTGCGTGCTATGGGCTATCCTGAATCCACATGGATATACCTTGCAGCAGGTGAAATTTATGGTGGCGAAAAGTATGTATCAAAA
AX-171258829-5380::Chr7D:79615789-79616090	C	T	AGCTTCGTTATTTCTGCAAATTGTAGGGACAGAACTCTCAGCAGCTTGAAATTTCCAGTAACAGTTTGTACCCAAGAGGGTGATACTCCATACTCGAACAAAATGAAGGACCGTATCTTTTCTCCACCCTCAAGAGCATCTATAATGCTG{C|T}CAGATTTCAGTACTGATAAGCGACGTGCTTCTCTGCTATGCATTGTAACACGAGAGTTATCCAGAAGAAGTGAAAATTTCTCACTTATGCACTTGCTTACAACTATATCTCTGACAAGGTCATGCATTTGGAATATCTCTGCCCTGCCAT
AX-171305424-5045::Chr7B:80181102-80181403	A	G	AATTGTTCAGAAGAAAACAAAGAGATTTCCACCTGACAGAGGTAAAGATGACTCATCCATTCCCTGGATTCTCCATTTCACCAGAGGAGTTTCATTTTGACCACTCGGAAATGGCCTGTTTGGATCTTTTGCTCCCAAAATTTGCTGACC{A|G}TTAAACAAATCCTTGTTGATATTTGGGTGTGTTTTGAAGCTAAGCCCAGGAATATCTTGGCTTTCAATCTACAACAAATCATATATTAGAGAAATCAGCTCATAAACTAATTCATACGATGATATACTGCTGCGCAATGAATTCGATTAT
AX-171268275-5386::Chr7D:81320477-81320778	C	T	TAGTGTTAATTCATTCTCAGAATGCACATCAAAATTGTTCTGTAGTTACATAGTTATATAGATACCATTCCAAGTAAAGTTGAATCTGCATACCCCTTGGTAGAATCCAATAGCAACACCACAGTGCAGTGCTGCAATCTGGTTAACCCT{C|T}TCGTAGATGTGAGCCAAAGGTAGATATGAGATATACCTGAGGAGTGATCCACAAAGTTATTGTCACAAATGTTAAGAGCTGATGTGAATTGGATAAGTTGCTCAAGCACAAACAATTTTATTTGAGTGTATATGTAAAATACTCACACAT
AX-171284841-5387::Chr7D:82839505-82839806	G	T	GTCACAGTAATGCCTCTGTTGTTACCTAAAAATCAGGGAGGAAAATTCTGGAAGTTCAACTGGTAGGAGGTGGGCATCTGAAGATAAAAAGCATAAAACAAACTATCAGACGACAAATATAACAAGCTTTAGCAACATAATATTTGGATG{G|T}TTGCCCTTATATACCTAAGGATGGTGGCTTAGATGAGAAGTGAATTGAGCCAAGTGTCGTCGAGTTAGAAAAGGATAACAATGCAACACGACCTTCTGGGTCCCAATTTGCCCCCTGACAGGAACCCAATAAAAATAAGCAAAAAGGAGA
AX-171261740-5586::Chr8B:205240-205541	A	G	GATAATGTGAAGTGCTTGAAGACTTGGACAAGCAGGAGTTGGCACCTTTTCTTTTTATCTTATCATCGCTTTTGTTGCAAAATGAGGAAGCAAAGCTCCTTTTAACTTTCGTCATGTGTTGCCTTGGCTAGAATAGAAACAACAGCGAGC{A|G}CTTGCCTGATGTTTTTCTGTTATTTGGAGATGTTCATGCCGACCTGCAGGTAACAATAATTGGTTTCCATGTGTAGATAACTGAAGACTTTGAGGAGGTGCAGGTGCAGAGCCGGGGGTTTGGGATCCTTGACGTGGGCTACCGCTCACA
AX-171261740-5443::Chr8A:1922631-1922932	A	G	CAAGCAGGAGTTAGCACCTTTTCTTTTTATCTTATCATCGCTTTTGTTGCAAAATGAGGAAGCAAAGCTCCTTTTAACTTTCGTCATGTGTTTTTCGAGAAAAAACTTTCGTCATGTGTTGCCTTGGCTAGAATAGAAACAACAGCGAGC{A|G}CTTGCCTGATGTTTTTCTGTTATTTGGAGATGTTCATGCCGACCTGCAGGTAACAATAATTGGTTTCCATGTGTAGATAACTGAAGACTTTGAGGAGGTGCAGGTGCAGAGCCGGGGGTTTGGGATCCTTGACGTGGGCTACCGCTCACA
AX-171278478-5597::Chr8B:2895279-2895580	A	G	AGTGCTGTTCGATGCTAAATTAGATCACCACAGCTTGATGGATGGCACATTGGCATCCACGAGTCAGTCATCAAACATCAAGACTGAGTTGATCCGGTCATCAAGCTTGTCAAGGAGCCTATCAGTTAACCTTCAGAAAAGAAGCCCTGA{A|G}TCTGATCCTGATAGCCCGCAGTCTCACGTCTCACATCCTAAATTTTCAGAACCCATGTTCTCAAATTCTTCGACATTCTGCACAAGCTTGTTTTCGTCATCTTCGACAAAAACAGAGCCATGCCGTCAAATGTGCACTTTACCTTTCCTG
AX-171278478-5872::Chr8D:3764135-3764436	T	C	CAGGAAAGGTAAAGTGCACATTTGACGGCATGGCTCTGTTTTTGTCGAAGATGACGAAAACAAGCTTGTGCAGAATGTCGAAGAATTTGAGAACATGGGTTCTGAAAATTTAGGATGTGAGACGTGAGACTGCGGGCTATCAGGATCAGA{T|C}TCAGGGCTTCTTTTCTGAAGGTTAACTGATAGGCTCCTTGACAAGCTTGATGACCGGATCAACTCAGTCTTGATGTTTGATGACTGACTCGTGGATGCCAATGTGCCATCCATCAAGCTGTGGTGATCTAATTTAGCATCGAACAGCACT
AX-171301417-5926::Chr8D:6024957-6025258	T	G	AGAATCCTCTCCACCCTGTTGGAGATAAAGGGAATAATCATCTCGAGATATATAAAAGGTAGAGATAATATCCAGAAAATAACCAAATTATTGCTGAAAGCTGGTGAGCAAAAGCTTTTATGCACCTTGGAAGAGCCAATGGACGAGCAC{T|G}GCATACAAGACAGCAAGGACTCAATTCGGAGAACAATCATGGAGCATGATAAGGTCTTCAGACAGCAGGTATGTAGTATGTAGCCTTGTACTCTAGTTATCCATATCATAAGGATTCACCAAATATACAGAACATAATAAGAAAGCAAGG
AX-171359105-5941::Chr8D:7189713-7190014	G	A	ACTCTCTTCACGTTCTGTAACAAGTCCGGTTCATCCCAAGCGACCTGTCAAAAAAAAAATGATCAGCATGCATTTCTCCCGCAAACTACTCTGTAGTTTGTACGCTCCTCCTAAACTTGATTGAAGTGATGATAAGCTGGAAGGAACTTT{G|A}AGATGCCGTCCTTGAGATGAGAGTACACATTGGCAGTTATGGAGGTTGGTTTTTTTTTTACCTGAAGAAGCCTCCAGGGTGAATTGGGCCATCTGATGGGGTCAGCGACCTGCACGGCGGAGACAGTGCCCATGAACCAGCTGATCCTGG
AX-171359105-5794::Chr8C:7257688-7257989	G	A	TCACTCTCTTCACGTTCTGTAACAAGTCCGGTTCATCCCAAGCGACCTGTCAAAAAAAATGATCAGCATGCATTTCTCCCGCAAACTACTATGTAGTTTGTACGCTCCTCCTAAACTTGATTGAAGTGATGATAAGCTGGAAGGAACTTT{G|A}AGATGCCGTCCTTGAGATGAGAGTACACATTGGCAGTTATGGAGGTTGGTTTTTTTTACCTGAAGAAGCCTCCAGGGTGAATTGGGCCATCTGATGGGGTCAGCGACCTGCACGGCGGAGACAGTGCCCATGAACCAGCTGATCCTGGAC
AX-171275456-5947::Chr8D:9703586-9703887	A	G	TGATGCTATCATTGCAGAAAGGAGGCCTAACACGCATGAGAAAGGCAATGAAATTGCCAGTGCACGTGACTGCAAATCAGTAACCTGTTCCAATGAAAGACAATGTTACAAAAGAAACGGAAAGAGAAGTACAGTTGAACATTCAAATGC{A|G}CTAGTAAATGAAGTAAGCAAGGGACACAAACCAGAAGTTGTTCCAAGAAACAGAAGTACGCAAGCATGCTAACCATCACCAGAATTGGAATGTCCTGCCAAAATCTGTTAGGAACTGAAGTCAGATTGTACCAAGCATGCAAACCCATCA
AX-117872199-5948::Chr8D:9703645-9703946	C	T	GTGCACGTGACTGCAAATCAGTAACCTGTTCCAATGAAAGACAATGTTACAAAAGAAACGGAAAGAGAAGTACAGTTGAACATTCAAATGCACTAGTAAATGAAGTAAGCAAGGGACACAAACCAGAAGTTGTTCCAAGAAACAGAAGTA{C|T}GCAAGCATGCTAACCATCACCAGAATTGGAATGTCCTGCCAAAATCTGTTAGGAACTGAAGTCAGATTGTACCAAGCATGCAAACCCATCAAGAAAGAAAACAAAAACAATATAGTTGTATCTCCATATCATGATAGCAGTAAAAACATC
AX-117872199-5688::Chr8C:10407925-10408226	G	A	GATGTTTTTACTGCTCTCATGATATGGAGATACAACTGTATTGTTTTTGTTTTCTTTCTTGATGGGTTTGCATGCTTGGTACAATCTGACTTCAGTTCCTAACAGATTTTGGCAGGACATTCCAATTCTGGTGATGGTTAGCATGCTTGC{G|A}TACTTCTGTTTCTTGGAACAACTTCTGGTTTGTGTCCCTTGCTTACTTCATTTACTAGTGCATTTGAATGTTCAACTGTACTTCTCTTTCCGTTTCTTTTGTAACATTGTCTTTCATTGGAACAGGTTACTAATTTGCAGTCACGTGCAC
AX-171275456-5689::Chr8C:10407984-10408285	T	C	TGATGGGTTTGCATGCTTGGTACAATCTGACTTCAGTTCCTAACAGATTTTGGCAGGACATTCCAATTCTGGTGATGGTTAGCATGCTTGCGTACTTCTGTTTCTTGGAACAACTTCTGGTTTGTGTCCCTTGCTTACTTCATTTACTAG{T|C}GCATTTGAATGTTCAACTGTACTTCTCTTTCCGTTTCTTTTGTAACATTGTCTTTCATTGGAACAGGTTACTAATTTGCAGTCACGTGCACTGGCAATTTCATTGCCTTTCTCATGCGTGTTAGGCCTCCTTTCTTCAATGATAGCATCA
AX-171287634-5805::Chr8D:10495293-10495594	T	C	TACAGTGCTGTATTGTTAAGACAAAAAAATAAATTAATCGAATCAAAGCTTTAAAACAAGCAGTAGACCAGTAGCCAATGATATATATGGCTTAGAAAGGATTTGTATGTAAGATCTGAGACAAACAAATCAAAAGGAAATTGTACAGAA{T|C}ATTTAGTCTGACATTCATTAACTGTGTAACACTTCACGAAGTGTCATCTGAATAAGGTCTCGGATATATCAAATCAGACCCCAATTGAGGTACAATAGGTGTTCAGTATGACCAAAACTGAAAAAAGATGGTGAATTGTTTCATTTGATA
AX-171307616-5808::Chr8D:10865592-10865893	A	G	ACATTTGAGCATACAGTGAGAACCCTCAACTAAACTAATTGTAACCACTCACCAAGATTCGGACATAGGTAAAAAAAACTGGCAGATGAAACAACAAACAAGTGACAACACTTCATGTGAAACCACTATTCCACCAATTAAAGGGCTACC{A|G}GTAGTAGTTTGTTAATTACCTCGGGTAAATTCTGACATGTTTTGCTGCTTAATTTACATCATAATTTTCAGTTAACCAGGCACAAAAAAACAAAACTATGTAAGTTATTATGTGTAAAATTCTGGGCAATATTTTTCTGCAAATCCCCTG
AX-171255470-5817::Chr8D:11587953-11588254	G	A	AGAGCTCAGGCGACTGAAGTTGAGGAGACGTGAATAATTAATGTTGATGGTGGAAGAACTTATTGAAATCTTAAAACAGCTTCTATTTTGGATCGGATGGATCTGGCGTGCATGGACAATTTTTTGTTCGAAACTTAAATATGGATGATT{G|A}GATACATGACCACACATCCCACTCAACCAGTGAGCTAGGCTCACTTTTCAAAACCTCTTGAAAATTTGAAACTGCAGTACGTGACTTTCTTCACCCATTCCAAAAGGGAAAAAGGTTGACACTCCATACGGAGAAATGGTGTGTATGCAT
AX-118104121-5818::Chr8D:12169746-12170047	T	C	GATGTGCTTTGGATTCCACATGGGTATCCGAGCACTTTGGCTTGCTGCAATATTTTGCTTCTTATTGTACTCTGATAAAACTGAAAATGTATGTTGTTAACTAGTGTGTTTCCCCATCACATCCATTTTATGATCCAAATCAGAATAAAC{T|C}TGCATTTACTTCACTAGTTCTGCATATCAACAATAAGTTGCTTTATTCCAAAGTTTTGCTCCGTTGGTTGTGGTCAATCTGTGGGCCTCTCAGCTGCAGTCCAGTCTGTTGACATTGGAGCAAGCATCTGTTGAACTGGTAATAGCCCAA
AX-171325316-5420::Chr8A:14140696-14140997	T	C	ATGTAATTCTAGTTTTTCAAAAGGGCCTTTGGTTATGGCAGGTGAACTATTTAATGCCGTGATCTGATCTTTTTTACTTGCGGTCCATCATTCCATTCTTAAACCTGGCAATATAATTCATGTTTCTTAATTCAGATATTTTTTGTAGCA{T|C}GAATTACTTCGCGTCCTTTACCCAGTTTTTATCCATAGCTTCATGGATCTAGTGGCAGAGGGACATATGCAAGAAGGTATTTGTTATTTTGGATATATTTTGATTTGATAGACTTTCTGTGTTTTTGTTATTTACCTTAGCTTATTCAGA
AX-118104121-5712::Chr8C:15189005-15189306	A	G	TTGGGCTATTACCAGTTCAACAGATGCTTGCTCCAATGTCAACAGACTGGACTGCAGCTGAGAGGCCCACAGATTGACCACAACCAACGGAGCAAAACTTTGGAATAAAGCAACTTATTGTTGATATGCAGAACTAGTGAAGTAAATGCA{A|G}GTTTATTCTGATTTGGATCATAAAATGGATGTGATGGGGAAACACACTAGTTAACAACATACATTTTCAGTTTTATCAGAGTACAATAAGAAGCAAAATATTGCAGCAAGCCAAAGTGCTCGATACCCATGTGGAATCCAAAGCACATCA
AX-171315767-5830::Chr8D:16293290-16293591	A	C	GAAATCTTTCTGTTAGGTCATGGATTGCCCCAGCCCCGATGTGTTAACTGCCAACCTTTTAATATCCGTTTCTTATGATTCTTTCCAATTTAATCCTGTAAATTTCAAGGCTAGGAACTGTTCCGGACTTGTGGCTGGGGAAGGGGCACC{A|C}GTGCATTGCTTTCAGGATTTGTGTAGGGTTTGAAGGTCGAGTTGTATCGACAGAATCTCATTTGTATGCTGCTGGGTAACGTTTCTGATTAACTATATGCTGTACTGTTGTGCCTGGCGTGAAATGGTTGGTGGCAGTGGCACATGCATT
AX-171328189-5840::Chr8D:18180258-18180559	C	T	ACAATAATGATTAAGATTGGCCGTGAAGAACCTGTTGCTAGTATGGATAGCAGTGGTAAAATCATATGGGCCAAACATAACGAAATTCAAACTGTCAATATCAAGGCAGTTGGTGCGGATGCTGAGGTTATCTTTGTAAACCGTGCCATC{C|T}TGTCGATAATGGTTAATTTCATATTCTGATTTATAATACTCTTAATTTTCTTCATATGTCAGATTGCAGATGGAGAACGTCTGCCATTGGCTGTGAAGGAGCTAGGAAGTTGCGACCTTTACCCACAAGTAGGTTTATGTTTGATATTAA
AX-171276280-5446::Chr8A:19835592-19835893	G	A	TGTTGCGCTTGAGGCAAAGAGGATCGACAGGAATCCGAGGGATTACCTTACATTCTTCTGCTTGGGAAACAGGGAGGTGAAGATGAGCGGTGAGTATGAACCTTCAGGTCGTCCACTTGATGGGACAGACTATGCTCGGGCGCAGAATGC{G|A}CGGCGCTTCATGATCTACGTTCACTCCAAGATGATGATAGGTATGCCTCCAAATATGATCAATTTCTTAGTCTAGAACTGCGGATTTACTCTTATGCTGTTTCAAATTCAATCTGCTGCATGAAATTATTTGCACCTTCATCCTCAGGCA
AX-171290326-5849::Chr8D:23186931-23187232	C	A	TAAATTTGACAAATGGTATCAAAGCAGTGAATATGTAATTCATCATTTTTGCTTTACATTTTTCATATTAAACTATTTTTTTATATGTTTCTTTTTTGCATTAAACTTATGCAGGTCGCTTTTGCTATTAAACGGTCAGGGGGTAAAGAC{C|A}AAGATAGTAGTGAAGTATTTGAGTGGTTTGAGAGATATGTGGTCCCTTCAAAACTGGATGTTAGCATAAATCAAATAGAGCTGGTAAGTATCAAGAATTAGGTATTAGTTTACTTCTGTTCAGGATTCTATCTTGAGCTTTTCTTATTAG
AX-171270269-5464::Chr8A:24467435-24467736	A	C	GCCTTGAGGAGTTCTGTTGTTGACACCGAGTGCTTCGAGAATACAAGGGCAGCCTGATGGCAACGGCTCTTGTCAAACGGAAGTGAGAGGTGGTTCTCAACCTGGAGCCCTGGCACCGAAATTTCTGACCGAAATGTATCTGTAAGGCCT{A|C}TGCTTGTCAGCCCAGTACTGCTCCTGATCCTTCCTTGATGTTACCTGGAAAGTACCCAAAGAATAGGTTGTCTTGCAATTCATAAACTAAGCTTTCAGAGGATGTGATTACTAGACAAGTGTTGAATGCTACCTCCTGAAGAAACTGCAG
AX-171270269-5742::Chr8C:24947433-24947734	A	C	TGACACCGAGTGCTTCGAGAATACAAGGGCAGCCTGATGGCAACGGCTCTTGTCAAACGGAAGTGAGAGGTGGTTCTCAACCTGGAGCCCGGCATGGAACCGCTTAAACCGTTGCGCAAATTCTGGCACCGAAATGTATCTGTAAGGCCT{A|C}TGCTTGTCAGCCCAGTACTGCTCCTGATCCTTCCTTGATGTTACCTGGAAAGTACCCAAAGAATAGGTTGTCTTGCAATTCATAAACTAAGCTTTCAGAGGATGTGATTACTAGACAAGTGTTGAATGCTACCTCCTGAAGAAAGTCTGC
AX-171293888-5592::Chr8B:27376310-27376611	G	T	GTATCAACCATTTAAATACATGTAAGAAATCAATTTTCTGCTTAGCTGTGTTTGGTTATGTTTATCTGAGGTTTTAGGGAACGTCTAGGATGATCATTTTAATGTTTAGGACAGAAGTAAGTACTGCTGGATATAAACTTGCAAGACAAT{G|T}TTGTGCATTATGCTACACTTTACTGCCAAGCTCTTTAGTTTGGCATCTTGCATGTGTTTTACCAGTAAATCTAAATTGTACTAAAAGGCCAAACATTAGATGGAATAAGTAATTTATCAGGCAACACATTCTTCATTGCCTCATTGTTAA
AX-171247985-5866::Chr8D:33986728-33987029	T	C	CCGGGAACTCTAGAATTTCAACCCTACCCTCCAAATCAAGAATCAAAAAATAATCCAGTTTCTGAGGCTTGAATTTATCTGTGGCTGATGCATTCACTGGAAGGTCCATCTTCAAATTGTGACCGAACTTCTCCAGATGCATAGCATCAT{T|C}CATCTGAAAAACTAAAATATTTAGTTACAATAGTGCTTTGCTAGTTAAAACAAGTACTAAAATCTTTAACTGCAGAAGACCATAAAAACAAAGGTGACCGAAGTGCCCAAAAGCATTAATGTAACATTTAACAACTAAAACAACAATGCT
AX-171248259-5871::Chr8D:37289471-37289772	A	G	TAAAGCTCTAAATAGCTAACAATAACTGTAATGTGTACCATGCTGCTACTGCCTTGCCATGCATATGCTGCTGTGCTTGGCCACGTGCCACTGCAAAGGCCCAATGCCATAATATCGGCTTTTGTTTCCACACTAGTTTGCATTTCATGT{A|G}GCATGGGAGGGAATGCTAAAATAAAAAACATAATAAAATAAGAAAATAGGAACCATAATAGGACCTAAGCAACATTATTCTTTGCCAGCAAGTAAGTGCATTGTCTTAAATCCCCTCAGCCAGGAGAGTCTTCCTTTGATGGCTGGTGGT
AX-171292005-5876::Chr8D:38284380-38284681	G	A	AAGCACTTGCACTGCCAGTACCACAGAAATCAACACCTAACAGTGCAAAAAAAACCTAACAGAGACAGACACCACTAATAAAAAATGAGTCCTTGGAAACCACAACAGAGGAGAACCTTCATAGTTGAAATCCTTGGGGGCGGCAAGGCC{G|A}CTTGAAGGGAAGAACAGCAGGAGCAACAATAGGAAGGGGGAAGATGGAGGCGCCTTCATTGCTAGAGGCAGGTGAGTCGAGAGCGCTAGGAAGGCTTCTCTTGGGGAAGAAAGAGGACAGGGTTCCCTCTGCATTTAATATGGCCATCAG
AX-171367882-5620::Chr8B:40564636-40564937	A	G	GAAGGATTTCGTAACAGAACTGCGCCGCTGCTAGTTGCGCACCACGTTGCTCCACGGATTCATCATCAGCTATCAGCTATATAAAGACCAGGGATCGACCTTCAAGCACAATTCATACTCACTAGTCCATACCAAGAACTCGAGAAACAA{A|G}ATGGCTAGAAGCAACATCCCGTCTCTGCCAATGCTGTTGGCCACGGCGTTTTCATTGGCCGGGGTAGCCGCCGCCGGAGCGCGCGCCGGCGGCATCGCCATCTACTGGGGCCAGAACGGCAACGAGGGGACGCTGGCGGAGACCTGCGCC
AX-171256355-5626::Chr8B:43336995-43337296	G	A	GATGGAAAAAGTCTACAACAACAACAATATCACGCTTCTCATAATGGCATCTTAGAAGGAGTACCTGGATGGGACCAATGGAATGTTTCAGATTACAGAAATTTCTAAAATGTGATGCTTTTCATGGTGGCACATGGAAATACCTGGAAG{G|A}CGTGGGTATTTTTTTGGAGTGGCATGTTCTTTGACATATATAACAGCTGTTCGTTGACCATGAGGTCCCATTGATTCAACTGAGAACAAAAAGTTTAACATGTTACCAGCTTTATGTTTGTTGCAACCTGAAAGGCTGGAAGATGTTACA
AX-171256355-5896::Chr8D:45356797-45357098	G	A	TCTGGAATGAGATATCCTATGGTAGTTGAAGTCAAACACAAATGTTGACCTCATGGTAAACTTTTTGTTCTCAGTTGAATCAATGGGACCTCATGGTCAACGAACAGCTGTTATATACGTCAAAGAACATGCCACTCCAAAAAAATACCC{G|A}CGCCTTCCAGGTATTTCCATGTGCCACCATGAAAAGCATCACATTTTAGAAATTTCTGTAATCTGAAACATTCCATTGGTCCCATCCAGGTACTCCTTCTAAGATGCCATTATGAGAAGCGTGTTATTGTTGTTGTTGTTGTAGACTTTT
AX-171331841-5897::Chr8D:45820730-45821031	A	C	TCTTCCCCTTTTGGTCAGGAGAAAGATCTGGAAAATTGTTTCAGAAAGAGACATTGCACAAGGTGCACTTGGAGTGGCTGACCCCATTAAGACAAATTGCGGCGGAAATTCAGTTGGAAAATGAAAAGGATGCTGATGAGATTACAAATG{A|C}GATAGTGTGCACGTTAAATCTTGTTCAATTGGTGCTATACCGCTGCATTGAGTTGGTGGAGGAAAAGTTGAAGGGCTGCTAAAGTTTTTGGTACCTAGTCATTTCCATACAGTGCCGACTGCTGTATCTAGATGGAATGTTCTTGAGGAT
AX-171314187-5903::Chr8D:50447559-50447860	G	A	GATTGATTCTCTTGGGTATCTACTATATTGGTGACAGGCTCCATTGATTCCATGTCCTTGACATGAAACTCTGGTCTCCAAAGACTACAAAATAAATGTACAAATTCTTGGTTTCCTCCATCTGTGGATGGACCAGGGTCCCTTTTGAAA{G|A}GTTTCAAAGCACCTTTCTCCTTTGGACAGAGCACACAGGGCATTGACACAGTCCTGCAGGCATCGCTCCGTGTCAACCTCCGTGGCATCCCGATATTCCGGCTACACCAAACACAAAACCAGAAACGATCTGGCACAACATGCACACCAT
AX-171361819-5907::Chr8D:51468476-51468777	C	T	CCGTCATGGCCCACATGTCATCCATGTCGCCTTTAGGAAGCTTCTAAGTCAACCCTTCGTGCCCATGTAACCCCCATCAGCTGAGGATAAACACCAAAGAAGGAAGGGAGAAACAAAATGTGTAGAAGATGTCCTATGCCATGCTAGCAT{C|T}GGGTGACATGGGCCCACCTGCCCCTGTGCTCCTTTATAATTGGAATACATCTATATGCGAGAGGACTTTAGACTTTATTAGACGCCGTAATAACCAGAGGGTCATGAGGTAGCTCTCGCACTAGGAAGCTACACCACGCCGCTGCAAATC
AX-171309683-5784::Chr8C:52645787-52646088	C	A	GAGCAAGGACAGCTGATGAAATCATCATAAGAGAGGACATGCAAATATGTGATTTTTTTTTGTTAGTAGTTCATTGTCGGCTCACATTAAATCCTGAACAGTAAGATAGCGATCTTATCCTTACTATTTTGAAGTCTGAGATATCTTGCT{C|A}AAAAACTGAACCTTGTCTTATCTATATAATGGAGCTCTAAATGTTTATGATGCACTATCCTGACTTCCAATCTCCTCTAGTTCATGTAATTTTGTTTTTGTAGTCTTGTTCTTTTCTGTCTACATAATCCTGTAGTTTTAGTTGGTTCAT
AX-171309683-5911::Chr8D:53404179-53404480	T	C	TGAAATTATCATAAGAGAGGACATGCAAATATGTGAATTTTTTTTGTTAGTAGTTCATTGTCGGCTCACATTAAATCCTGAACAGTAAGATAGCGATCTTATCCTTACTATTTTGAAGTCTGAGATATCTTGCTCAAAAACTGAACCTTG{T|C}CTTATCTATATAATGTAGCTCTAAATGTTTATGATGCACTATCCTGACTTCCAATCTCCTCTAGTTCATGTGATTTTGTTTTTTTAGTCTTGTTCTTTTCTGTCTACATAATCCTGTAGTTTTAGTTGGTTCATCCTTATTTTGTATGTG
AX-171359099-5912::Chr8D:53622171-53622472	A	G	ACCTCCTCTTAATGAAACACGAGCCGGAAAGGCCCGTTCTCGAGGAAAAAGAAAAAGCTATGTACCAAGAGCCAAGAGCCAAGAGGTAACAATGTCGTATGACATACAACGAAAATGCCAAAGAAAAACCAGCCTTGTGTATACAGCGAG{A|G}ACTCTGAAAGCATCAGCAGCCTTACTATTCCTCCAACACCCATGTACAACAATCCTGGAGCTAATCCCTTGTCTAACCTATGTTTACGAATGTTTCCTGTACTAACATCATCTTTGTTTCTTGCCGCCAGCCAAGATCCGAGAGATTTGA
AX-171253968-5925::Chr8D:59369514-59369815	G	A	CAAGTGCAACATACTACGAGAAGGCAGCAAGAGATAGTTTGTTAAATTTGTTAACTCCTTTAGCAACCGTGCACAAGCTTGTGGAGTGTTAGCCATCAGCCAATCACGATCTGCTAAACTATTGTTCAAGTCAAACATGTAGTGGCTGGA{G|A}CCAATATGAAATGTTACACTCTTTGGAAATCAGCGATGGAAATTGACACCACATCGTATTGCAATACCATATACATTAGGGAAAACTCGACATATAGGCTAAGTTATGTAACTGAGAAGATAATGATAAACAGCATGCCTTCAATTATCA
AX-171267996-5929::Chr8D:62369501-62369802	C	T	GAAAACTGTATAGGCTCACGTAATAGAACTGCTTCTAGATGGTGCGGTATTATACATGATATAATACTAGAAACAGTGACGTACCTCGATAATGGTTGTGCAGGTGTTTGAGCCGAGGAAGCAATAAAATGCTATCCTTCCAAGGAACTC{C|T}GCTCGCTCCTTGTTCTGTATGTATAAATAATCGGATTAGTTTTCCGTCTCTCATTTTTCATCATGTAGTAAGTAGTATTGACTTCCATATGTGATTTCTTTAACAGATACTATAGGGAAGAACAGTTCTGCATCAACATTTTATTCCTTT
AX-171281648-5932::Chr8D:63827897-63828198	T	C	TTGGGACTGAGATTTCAAGAGGCTCTGAGCTATCTGCTTAAACTGATTTCAAATAAGATGCTTGCGTTAACGGCAGTTGATGCACTACCAACTTGGCATTGATAAGGTTCCAATACCTTGTCGTTGATGGGGTTTTGCAGCTTGTGCATA{T|C}AAGATCTGAAAAATATCTTTGCAATCAGGGGGTTCTGCCAGTGGCGACTTGAAGTATGGATATAGTGCTGGAAAGTACGAGGACTTGATGGCTGGTGGAATTATTGACCCCACTAAGGTATGCCATTATATAATGGAGTTCTGGTTATCG
AX-171321858-5936::Chr8D:66417057-66417358	A	G	AGCTTCATCAGAAATTGCTGTCATGTAATGTCTAAAATCTCTGCAATATTTGTATTCCTTCTGTGAGTAGAGACCAGGAGCCAGTTTGGTGTGTGTTCAGTTAGAAATGGATGTGATAACCTGCCTGATGACTAAGCCAATTGCATGGTG{A|G}AGAACTTTTCTTACTCATTAAAATTTCCTTTGCTTAGTATATTAGGGATGTTTGTGCATTTTAGTCACACGGAAATATCTAAAACGGTGTACATGAACACGAAAACATTTTTGAAAGAAGTGATTTCTTGGTGGGCTTCTTTTAGTTATG
AX-171237461-5939::Chr8D:66799906-66800207	G	C	AATTAAGCACTTGCAGGAGTAGGAGCATATGGGATCGAAGAAGTATATACTACTCAAGATCTTACCTTGCCTCACGATCTGCATATCCTAATCCATTTCTCTTTCTTCTCCCCAACTTGTTCACTAAAGGAGTCCCTTTACCTTCTATTA{G|C}TGTCCTAAACAGTCCCCTCATGACACTTCTTAAAGTGTAATAAAATTGGCCAATTGTAATTCTGTTATTTTAAACAAGTCACTGAAAGCCATGTTTCACATTCACGCTGTCACCATGCATGCTATGTGTAATTTCCTGAATCCTAATGTT

## Sheet: Table S3
Table S3: Detailed GWAS results for the cane quality traits (Brix, polarity, moisture and fiber) using GLM, MLM and FarmCPU model with 357 SNPs
GWAS model	Trait	SNP	CHROM	POS	REF	ALT	MAF	Effect	PEV %	SE	P value	Annotation based on NCBI data base
FarmCPU	Brix	AX-171243917-4651::Chr6D:4287042-4287343	6	4287042	G	A	0.108312	-1.66959	0.584758	0.428239	0.000113728	hypothetical protein BAE44_0002570 [Dichanthelium oligosanthes]
FarmCPU	Brix	AX-171247323-2523::Chr3D:15378342-15378643	3	15378342	A	C	0.034005	-2.3793	0.358467	0.700165	0.000747841	hypothetical protein BDA96_03G377800 [Sorghum bicolor]
FarmCPU	Brix	AX-171247817-4714::Chr6D:7384069-7384370	6	7384069	A	G	0.0869018	-1.38688	0.574435	0.43598	0.00158414	No significant similarity found
FarmCPU	Brix	AX-171270569-3055::Chr4B:75471756-75472057	4	75471756	C	T	0.0428212	-2.39313	0.398254	0.629964	0.000168455	lysine-specific demethylase JMJ25 isoform X1 [Sorghum bicolor]
FarmCPU	Brix	AX-171270569-3274::Chr4C:79075825-79076126	4	79075825	C	T	0.0428212	-2.39313	0.398254	0.629964	0.000168455	lysine-specific demethylase JMJ25 isoform X2 [Sorghum bicolor]
FarmCPU	Brix	AX-171293888-5592::Chr8B:27376310-27376611	8	27376310	T	G	0.38539	-2.18148	0.353695	0.709646	0.00225959	No significant similarity found
FarmCPU	Brix	AX-171295582-2931::Chr4B:31480873-31481174	4	31480873	C	T	0.0566751	1.62727	0.470396	0.532965	0.00241824	No significant similarity found.
FarmCPU	Brix	AX-171295582-3378::Chr4D:38238131-38238432	4	38238131	G	A	0.0566751	1.62727	0.470396	0.532965	0.00241824	No significant similarity found
FarmCPU	Brix	AX-171305424-5045::Chr7B:80181102-80181403	7	80181102	A	G	0.0503778	-2.26658	0.461847	0.542877	3.67253e-05	Coatomer subunit delta [Zea mays]
FarmCPU	Brix	AX-171305424-5356::Chr7D:67813880-67814181	7	67813880	T	C	0.0503778	-2.26658	0.461847	0.542877	3.67253e-05
FarmCPU	Brix	AX-171305983-930::Chr1D:93082462-93082763	1	93082462	G	A	0.240554	1.10988	0.715927	0.349317	0.00160451	methyltransferase [Zea mays]
FarmCPU	Brix	AX-171367183-2290::Chr3C:22032680-22032981	3	22032680	T	A	0.0604534	-1.80327	0.464697	0.539531	0.000910802	No significant similarity found
FarmCPU	Brix	AX-171367183-2518::Chr3D:14676788-14677089	3	14676788	A	T	0.0629723	-1.70118	0.47216	0.530964	0.00146652	No significant similarity found
FarmCPU	Fiber	AX-171287224-1157::Chr2A:95269425-95269726	2	95269425	T	C	0.487406	4.75105	0.164329	1.53031	0.00204352	lysine-specific demethylase JMJ25 isoform X2 [Sorghum bicolor]
FarmCPU	Fiber	AX-171363600-3972::Chr5D:21408952-21409253	5	21408952	T	C	0.439547	-2.98536	0.257937	0.974036	0.00232777	lysine-specific demethylase JMJ25 isoform X1 [Sorghum bicolor]
FarmCPU	Moisture	AX-171269335-3422::Chr4D:62522353-62522654	4	62522353	G	C	0.0642317	-23.5418	0.0386401	6.51633	0.000342397	No significant similarity found.
FarmCPU	Polarity	AX-171243917-4651::Chr6D:4287042-4287343	6	4287042	G	A	0.107323	-5.38122	0.132306	1.90132	0.00159642	hypothetical protein BAE44_0002570 [Dichanthelium oligosanthes]
FarmCPU	Polarity	AX-171247985-5866::Chr8D:33986728-33987029	8	33986728	T	C	0.227273	-6.56808	0.166789	1.50771	3.3756e-06	Polynucleotidyl transferase ribonuclease H-like superfamily protein [Zea mays]
FarmCPU	Polarity	AX-171269142-3324::Chr4D:18828765-18829066	4	18828765	G	T	0.0795455	-10.3554	0.0660793	3.80941	0.00199635	dTDP-4-dehydrorhamnose reductase [Zea mays]
GLM	Brix	AX-171243917-4651::Chr6D:4287042-4287343	6	4287042	G	A	0.108312	-1.79346	0.592388	0.422691	2.75904e-05	hypothetical protein BAE44_0002570 [Dichanthelium oligosanthes]
GLM	Brix	AX-171270569-3055::Chr4B:75471756-75472057	4	75471756	C	T	0.0428212	-2.04291	0.378823	0.662408	0.00218732	lysine-specific demethylase JMJ25 isoform X1 [Sorghum bicolor]
GLM	Brix	AX-171270569-3274::Chr4C:79075825-79076126	4	79075825	C	T	0.0428212	-2.04291	0.378823	0.662408	0.00218732	lysine-specific demethylase JMJ25 isoform X2 [Sorghum bicolor]
GLM	Brix	AX-171305424-5045::Chr7B:80181102-80181403	7	80181102	A	G	0.0503778	-2.0658	0.456708	0.549014	0.000193867	Coatomer subunit delta [Zea mays]
GLM	Brix	AX-171305424-5356::Chr7D:67813880-67814181	7	67813880	T	C	0.0503778	-2.0658	0.456708	0.549014	0.000193867
GLM	Fiber	AX-171240714-5162::Chr7C:61754934-61755235	7	61754934	C	A	0.0843829	-2.93134	0.263573	0.953152	0.00225017	No significant similarity found
GLM	Fiber	AX-171258829-5380::Chr7D:79615789-79616090	7	79615789	T	C	0.414358	-2.00316	0.379479	0.661257	0.00261422	disease resistance protein RPM1-like [Triticum dicoccoides]
GLM	Fiber	AX-171287224-1157::Chr2A:95269425-95269726	2	95269425	T	C	0.487406	5.13967	0.161993	1.55242	0.00101719	lysine-specific demethylase JMJ25 isoform X2 [Sorghum bicolor]
GLM	Fiber	AX-171363600-3972::Chr5D:21408952-21409253	5	21408952	T	C	0.439547	-3.39292	0.251025	1.00092	0.000770827	lysine-specific demethylase JMJ25 isoform X1 [Sorghum bicolor]
GLM	Moisture	AX-171269335-3422::Chr4D:62522353-62522654	4	62522353	G	C	0.0642317	-22.6372	0.0369843	6.80818	0.000967957	No significant similarity found.
GLM	Polarity	AX-171243917-4651::Chr6D:4287042-4287343	6	4287042	G	A	0.107323	-6.37228	0.12992	1.93628	0.00108949	hypothetical protein BAE44_0002570 [Dichanthelium oligosanthes]
GLM	Polarity	AX-171247985-5866::Chr8D:33986728-33987029	8	33986728	T	C	0.227273	-7.04189	0.158726	1.58442	1.15069e-05	Polynucleotidyl transferase ribonuclease H-like superfamily protein [Zea mays]
GLM	Polarity	AX-171289129-3974::Chr5D:21904061-21904362	5	21904061	G	A	0.0934343	-6.09784	0.12701	1.98071	0.00222716	probable polyol transporter 4 isoform X1 [Sorghum bicolor]
GLM	Polarity	AX-171315767-5830::Chr8D:16293290-16293591	8	16293290	A	C	0.122475	5.87485	0.136453	1.84346	0.00155442	No significant similarity found
GLM	Polarity	AX-171359099-5912::Chr8D:53622171-53622472	8	53622171	A	G	0.185606	-5.23058	0.152641	1.64769	0.0016205	No significant similarity found
MLM	Brix	AX-171243917-4651::Chr6D:4287042-4287343	6	4287042	G	A	0.108312	-1.82864	0.482467	0.519567	0.000483053	hypothetical protein BAE44_0002570 [Dichanthelium oligosanthes]
MLM	Brix	AX-171305424-5045::Chr7B:80181102-80181403	7	80181102	A	G	0.0503778	-2.23032	0.349632	0.717921	0.00203006	Coatomer subunit delta [Zea mays]
MLM	Brix	AX-171305424-5356::Chr7D:67813880-67814181	7	67813880	T	C	0.0503778	-2.23032	0.349632	0.717921	0.00203006
MLM	Fiber	AX-171287224-1157::Chr2A:95269425-95269726	2	95269425	T	C	0.487406	4.75133	0.162548	1.54711	0.00228139	lysine-specific demethylase JMJ25 isoform X2 [Sorghum bicolor]
MLM	Fiber	AX-171363600-3972::Chr5D:21408952-21409253	5	21408952	T	C	0.439547	-2.98545	0.255216	0.984448	0.00258571	lysine-specific demethylase JMJ25 isoform X1 [Sorghum bicolor]
MLM	Moisture	AX-171269335-3422::Chr4D:62522353-62522654	4	62522353	G	C	0.0642317	-23.5419	0.0380574	6.61614	0.000419082	No significant similarity found.

## Sheet: Table S4
Table S4:- List of common significant markers associated with cane quality traits (brix, polarity, moisture and fiber) and identified using 3 different GWAS models
GWAS model	Trait	SNP	CHROM	POS	REF	ALT	MAF	Effect	SE	P value	Annotation based on NCBI data base
FarmCPU	Brix	AX-171243917-4651::Chr6D:4287042-4287343	6	4287042	G	A	0.108312	-1.66959	0.428239	0.000113728	hypothetical protein BAE44_0002570 [Dichanthelium oligosanthes]
GLM								-1.79346	0.422691	2.75904e-05
MLM								-1.82864	0.519567	0.000483053
FarmCPU	Polarity						0.107323	-5.38122	1.90132	0.00159642
GLM								-6.37228	1.93628	0.00108949
FarmCPU	Polarity	AX-171247985-5866::Chr8D:33986728-33987029	8	33986728	T	C	0.227273	-6.56808	1.50771	3.3756e-06	Polynucleotidyl transferase ribonuclease H-like superfamily protein [Zea mays]
GLM								-7.04189	1.58442	1.15069e-05
FarmCPU	Moisture	AX-171269335-3422::Chr4D:62522353-62522654	4	62522353	G	C	0.0642317	-23.5418	6.51633	0.000342397	No significant similarity found.
GLM								-22.6372	6.80818	0.000967957
MLM								-23.5419	6.61614	0.000419082
	Brix
FarmCPU		AX-171270569-3055::Chr4B:75471756-75472057	4	75471756	C	T	0.0428212	-2.39313	0.629964	0.000168455	lysine-specific demethylase JMJ25 isoform X1 [Sorghum bicolor]
GLM								-2.04291	0.662408	0.00218732
FarmCPU	Brix	AX-171270569-3274::Chr4C:79075825-79076126	4	79075825	C	T	0.0428212	-2.39313	0.629964	0.000168455	lysine-specific demethylase JMJ25 isoform X2 [Sorghum bicolor]
GLM								-2.04291	0.662408	0.00218732
FarmCPU	Fiber	AX-171287224-1157::Chr2A:95269425-95269726	2	95269425	T	C	0.487406	4.75105	1.53031	0.00204352	lysine-specific demethylase JMJ25 isoform X2 [Sorghum bicolor]
GLM								5.13967	1.55242	0.00101719
MLM								4.75133	1.54711	0.00228139
FarmCPU	Brix	AX-171305424-5045::Chr7B:80181102-80181403	7	80181102	A	G	0.0503778	-2.26658	0.542877	3.67253e-05	Coatomer subunit delta [Zea mays]
GLM								-2.0658	0.549014	0.000193867
MLM								-2.23032	0.717921	0.00203006
FarmCPU	Brix	AX-171305424-5356::Chr7D:67813880-67814181	7	67813880	T	C	0.0503778	-2.26658	0.542877	3.67253e-05
GLM								-2.0658	0.549014	0.000193867
MLM								-2.23032	0.717921	0.00203006
FarmCPU	Fiber	AX-171363600-3972::Chr5D:21408952-21409253	5	21408952	T	C	0.439547	-2.98536	0.974036	0.00232777	lysine-specific demethylase JMJ25 isoform X1 [Sorghum bicolor]
GLM								-3.39292	1.00092	0.000770827
MLM								-2.98545	0.984448	0.00258571

## Sheet: Table S5
Table S5:- The highest and lowest ten sugarcane accessions with brix values across homozygous alleles (blue cells) and heterozygous alleles (red cells)
ID	Species	Origin	Subpopulation	Brix	Level of Brix	AX_171243917_4651	AX_171305424_5045	AX_171305424_5356	AX_171270569_3055	AX_171270569_3274
SAC0454	officinarum	US	SP3	21.96	High	GG	AA	TT	CC	CC
SAC168	unknown	Unknown	SP1	21.96	High	GG	AA	TT	CC	CC
SAC0593	hybrid	Guatemala	SP1	21.42	High	GA	AA	TT	CC	CC
SAC0589	unknown	Unknown	SP1	21.32	High	GG	AA	TT	CC	CC
SAC286	unknown	Unknown	SP1	20.53	High	GG	AA	TT	CC	CC
SAC0452	hybrid	US	SP1	20.35	High	GA	AA	TT	CC	CC
SAC0574	unknown	US	SP1	20.33	High	GG	AA	TT	CC	CC
SAC0340	officinarum	Unknown	SP1	20.24	High	GG	AA	TT	CC	CC
SAC0509	unknown	US	SP1	19.98	High	GA	AA	TT	CC	CC
SAC0597	unknown	Pakistan	SP1	19.91	High	GG	AA	TT	CC	CC
SAC175	robustum	Barbados	SP1	1.13	Low	GA	AA	TT	CT	CT
SAC113	officinarum	Papua New Guinea	SP1	1.14	Low	GA	AA	TT	CC	CC
SAC0579	unknown	Brazil	SP1	1.36	Low	GG	AG	TC	CC	CC
SAC0502	unknown	Unknown	SP1	1.71	Low	GG	AG	TC	CT	CT
SAC140	barberi	India	SP2	1.83	Low	GG	AA	TT	CT	CT
SAC097	unknown	Unknown	SP1	1.92	Low	GG	AA	TT	CC	CC
SAC0505	officinarum	Unknown	SP1	2.09	Low	GA	AG	TC	CC	CC
SAC0475	unknown	Unknown	SP2	2.15	Low	GG	AA	TT	CC	CC
SAC0355	officinarum	Malaysia	SP1	2.28	Low	GA	AA	TT	CC	CC
SAC0380	unknown	Unknown	SP1	2.88	Low	GG	AA	TT	CC	CC

## Sheet: Table S6
Table S6:- Pairwise genetic distance among 20 selected sugarcane accessions with exreme brix values (10 highest and 10 lowest) based on 357 SNP markers
OTU	SAC0340	SAC0355	SAC0380	SAC0452	SAC0454	SAC0475	SAC0502	SAC0505	SAC0509	SAC0574	SAC0579	SAC0589	SAC0593	SAC0597	SAC097	SAC113	SAC140	SAC168	SAC175	SAC286
SAC0340		0.100913	0.0910676	0.107476	0.103664	0.118962	0.0905007	0.106656	0.0927085	0.105015	0.0984515	0.0935289	0.103374	0.0927085	0.103374	0.102554	0.121424	0.101733	0.108297	0.0959763
SAC0355	0.100913		0.111578	0.113219	0.0781597	0.105015	0.0913234	0.0762999	0.0984515	0.0976311	0.102554	0.0828633	0.0861451	0.0918881	0.0762999	0.106656	0.105835	0.112399	0.0828633	0.0827382
SAC0380	0.0910676	0.111578		0.0918881	0.089678	0.111578	0.0781597	0.0943494	0.0935289	0.0959902	0.0861451	0.0943494	0.0943494	0.0886064	0.0976311	0.0787612	0.0976311	0.0779408	0.0959902	0.100113
SAC0452	0.107476	0.113219	0.0918881		0.102842	0.119783	0.0962599	0.115681	0.0705569	0.0828633	0.102554	0.0812225	0.0845042	0.0951698	0.0976311	0.0689161	0.105835	0.0648139	0.0959902	0.084393
SAC0454	0.103664	0.0781597	0.089678	0.102842		0.102842	0.0839188	0.0921462	0.0962599	0.0822734	0.0806279	0.0806279	0.0987281	0.0748688	0.0756915	0.107778	0.0880325	0.100374	0.0822734	0.0813131
SAC0475	0.118962	0.105015	0.111578	0.119783	0.102842		0.089678	0.118962	0.106656	0.115681	0.0845042	0.110758	0.115681	0.105015	0.107476	0.11486	0.0795816	0.107476	0.0959902	0.111697
SAC0502	0.0905007	0.0913234	0.0781597	0.0962599	0.0839188	0.089678		0.0937916	0.0929689	0.100374	0.077337	0.0822734	0.0987281	0.0830961	0.0855643	0.089678	0.0847416	0.0872098	0.0789824	0.0862915
SAC0505	0.106656	0.0762999	0.0943494	0.115681	0.0921462	0.118962	0.0937916		0.100913	0.0984515	0.111578	0.101733	0.0902472	0.0976311	0.0804021	0.109117	0.113219	0.108297	0.0935289	0.10425
SAC0509	0.0927085	0.0984515	0.0935289	0.0705569	0.0962599	0.106656	0.0929689	0.100913		0.0828633	0.0910676	0.0680956	0.0845042	0.0787612	0.0877859	0.0771203	0.105835	0.0812225	0.0877859	0.0653632
SAC0574	0.105015	0.0976311	0.0959902	0.0828633	0.0822734	0.115681	0.100374	0.0984515	0.0828633		0.0968106	0.0721978	0.0836838	0.0779408	0.0804021	0.0828633	0.113219	0.0771203	0.0886064	0.0761191
SAC0579	0.0984515	0.102554	0.0861451	0.102554	0.0806279	0.0845042	0.077337	0.111578	0.0910676	0.0968106		0.0951698	0.113219	0.0894268	0.0984515	0.0992719	0.0787612	0.0968106	0.0984515	0.0959763
SAC0589	0.0935289	0.0828633	0.0943494	0.0812225	0.0806279	0.110758	0.0822734	0.101733	0.0680956	0.0721978	0.0951698		0.0721978	0.063173	0.0804021	0.0845042	0.100092	0.0951698	0.0771203	0.00827382
SAC0593	0.103374	0.0861451	0.0943494	0.0845042	0.0987281	0.115681	0.0987281	0.0902472	0.0845042	0.0836838	0.113219	0.0721978		0.0894268	0.0951698	0.0795816	0.116501	0.0820429	0.0902472	0.0777739
SAC0597	0.0927085	0.0918881	0.0886064	0.0951698	0.0748688	0.105015	0.0830961	0.0976311	0.0787612	0.0779408	0.0894268	0.063173	0.0894268		0.0779408	0.0836838	0.0927085	0.0943494	0.0894268	0.0703275
SAC097	0.103374	0.0762999	0.0976311	0.0976311	0.0756915	0.107476	0.0855643	0.0804021	0.0877859	0.0804021	0.0984515	0.0804021	0.0951698	0.0779408		0.0910676	0.0984515	0.0918881	0.0787612	0.0794287
SAC113	0.102554	0.106656	0.0787612	0.0689161	0.107778	0.11486	0.089678	0.109117	0.0771203	0.0828633	0.0992719	0.0845042	0.0795816	0.0836838	0.0910676		0.112399	0.0615322	0.0943494	0.0860477
SAC140	0.121424	0.105835	0.0976311	0.105835	0.0880325	0.0795816	0.0847416	0.113219	0.105835	0.113219	0.0787612	0.100092	0.116501	0.0927085	0.0984515	0.112399		0.106656	0.0869655	0.0992858
SAC168	0.101733	0.112399	0.0779408	0.0648139	0.100374	0.107476	0.0872098	0.108297	0.0812225	0.0771203	0.0968106	0.0951698	0.0820429	0.0943494	0.0918881	0.0615322	0.106656		0.0984515	0.0918394
SAC175	0.108297	0.0828633	0.0959902	0.0959902	0.0822734	0.0959902	0.0789824	0.0935289	0.0877859	0.0886064	0.0984515	0.0771203	0.0902472	0.0894268	0.0787612	0.0943494	0.0869655	0.0984515		0.0761191
SAC286	0.0959763	0.0827382	0.100113	0.084393	0.0813131	0.111697	0.0862915	0.10425	0.0653632	0.0761191	0.0959763	0.00827382	0.0777739	0.0703275	0.0794287	0.0860477	0.0992858	0.0918394	0.0761191
